# Supplementary material for: {2-[(1,3-Benzo­thia­zol-2-yl)meth­oxy]-5-fluoro­phen­yl}(4-chloro­phen­yl)methanone
Source: Acta Crystallogr Sect E Struct Rep Online. 2013 Jun 8;69(Pt 7):o1007–8. doi: 10.1107/S1600536813014621 (PMC3772451; doi:10.1107/S1600536813014621)
Supplement: Supplementary file 2 [file e-69-o1007-Isup2.hkl]

#
# h,k,l, Fc-squared, Fo-squared, sigma(Fo-squared) and status flag
#
data_I
_shelx_title '    1S in Pna2(1)'
_shelx_refln_list_code          4
_shelx_F_calc_maximum      328.55
_exptl_crystal_F_000      1632.00
_reflns_d_resolution_high  0.8107
 
loop_
 _symmetry_equiv_pos_as_xyz
 'x, y, z'
 '-x, -y, z+1/2'
 '-x+1/2, y+1/2, z+1/2'
 'x+1/2, -y+1/2, z'
 
_cell_length_a    19.7280
_cell_length_b     7.4755
_cell_length_c    24.4847
_cell_angle_alpha  90.000
_cell_angle_beta   90.000
_cell_angle_gamma  90.000
 
_shelx_F_squared_multiplier     1.000
 
loop_
 _refln_index_h
 _refln_index_k
 _refln_index_l
 _refln_F_squared_calc
 _refln_F_squared_meas
 _refln_F_squared_sigma
 _refln_observed_status
   0   0 -30      249.97      263.73    124.37 o
   2   0 -30       80.45       48.00     60.12 o
   1   1 -30       43.46       14.16     48.90 o
   2   0 -29        0.91       52.49     42.25 o
   4   0 -29      233.77      145.59     96.33 o
   6   0 -29       35.01       81.34     57.06 o
   0   1 -29      288.37      307.77     89.31 o
   1   1 -29       37.02      120.75     42.41 o
   2   1 -29       30.98      111.44     55.34 o
   3   1 -29       53.08       98.16     61.91 o
   4   1 -29       12.05       78.31     30.24 o
   5   1 -29       31.35        0.00     30.00 o
   6   1 -29       25.76        0.00     40.48 o
   1   2 -29       53.98       18.83    134.75 o
   2   2 -29       18.13        0.00     58.30 o
   3   2 -29      175.88      129.95     97.77 o
   4   2 -29       54.63       37.89     55.74 o
   0   0 -28      731.67      902.78    224.85 o
   2   0 -28       27.82        0.00     36.40 o
   4   0 -28       24.70       34.83     49.71 o
   6   0 -28       10.78      151.02     81.92 o
   8   0 -28      474.33      677.30    126.72 o
   1   1 -28       73.36       46.02     27.57 o
   2   1 -28       76.04      133.26     43.76 o
   3   1 -28       51.96       75.55     43.20 o
   4   1 -28       18.75       75.22     46.80 o
   5   1 -28       30.08        0.00     91.87 o
   6   1 -28       11.26        0.00     34.70 o
   7   1 -28        1.23        0.00     23.77 o
   8   1 -28       13.45        0.00     23.95 o
   0   2 -28        8.97       38.01     72.83 o
   1   2 -28       93.23       73.17     53.38 o
   2   2 -28      101.11       88.66     59.51 o
   3   2 -28      130.79       68.49     69.69 o
   4   2 -28       10.87       23.83     53.35 o
   5   2 -28       92.63      146.77     73.19 o
   6   2 -28       10.29        3.63     39.84 o
   7   2 -28       80.14       88.76     48.16 o
   1   3 -28       24.86       66.28     40.46 o
   2   3 -28        1.27       45.65     45.17 o
   3   3 -28      109.09       68.36     86.58 o
   4   3 -28       70.02       37.88     47.62 o
   2   0 -27      123.34      150.87     77.89 o
   4   0 -27      417.14      580.07    183.69 o
   6   0 -27      167.62      167.05     70.48 o
   8   0 -27       52.82       38.55     63.45 o
  10   0 -27        5.19      138.69     62.72 o
   0   1 -27       55.96       29.53     60.83 o
   1   1 -27      124.35      209.57     50.50 o
   2   1 -27      204.37      254.53     58.32 o
   3   1 -27       10.73       13.42     18.77 o
   4   1 -27        6.28        0.00     30.78 o
   5   1 -27       34.33        0.00     30.50 o
   6   1 -27      121.30      159.26     47.73 o
   7   1 -27       36.65       57.24     35.93 o
   8   1 -27        6.07       15.39     22.82 o
   9   1 -27       31.86       16.03     40.90 o
  10   1 -27        9.51       57.08     24.46 o
   1   2 -27       59.60        3.49     63.04 o
   2   2 -27       24.21        0.00     64.72 o
   3   2 -27       93.02       60.97     26.23 o
   4   2 -27        0.62        0.00     80.25 o
   5   2 -27       31.50       75.78     45.80 o
   6   2 -27      194.95      271.24     77.52 o
   7   2 -27       50.03       13.77     54.05 o
   8   2 -27       18.30        0.00     32.44 o
   9   2 -27       43.28       79.97     39.93 o
   0   3 -27       23.61        0.00     46.94 o
   1   3 -27       45.70       13.68     32.16 o
   2   3 -27       29.89       27.45     33.22 o
   3   3 -27       89.87      102.04     48.78 o
   4   3 -27       46.20       49.01     53.44 o
   5   3 -27        0.56       64.47     31.73 o
   6   3 -27       16.94       56.27     52.30 o
   7   3 -27       69.51       86.67     74.92 o
   1   4 -27       33.87       58.96     37.65 o
   2   4 -27       45.70       57.95     37.35 o
   0   0 -26       23.12        0.00     55.30 o
   2   0 -26       15.47       80.48     33.01 o
   4   0 -26       10.91        2.74     30.21 o
   6   0 -26        2.96        3.33     22.92 o
   8   0 -26       41.22       10.22     31.46 o
  10   0 -26       18.11        0.00     53.81 o
  12   0 -26       99.43      132.33     73.73 o
   1   1 -26       83.77      136.34     44.42 o
   2   1 -26      241.96      315.34     61.82 o
   3   1 -26      108.73       42.95     30.38 o
   4   1 -26      321.14      467.62     76.94 o
   5   1 -26      183.30      197.40     55.00 o
   6   1 -26       63.65      121.37     43.61 o
   7   1 -26       33.38       13.92     22.54 o
   8   1 -26       57.36       70.01     29.11 o
   9   1 -26       14.46       10.57     27.75 o
  10   1 -26      223.41      259.48     64.46 o
  11   1 -26       57.32       48.55     43.04 o
  12   1 -26       78.26       81.10     51.42 o
   0   2 -26        0.41        0.00     80.95 o
   1   2 -26       15.10        0.00     32.45 o
   2   2 -26       35.95        0.00     64.36 o
   3   2 -26        1.65       24.37     23.94 o
   4   2 -26        0.02        0.00     25.32 o
   5   2 -26       14.27       42.15     26.10 o
   6   2 -26       15.27       25.00     33.25 o
   7   2 -26       33.32       47.33     40.03 o
   8   2 -26        5.05       18.30     39.72 o
   9   2 -26       32.71       28.43     54.23 o
  10   2 -26       36.07        0.00     48.84 o
  11   2 -26       10.14        0.00     57.35 o
   1   3 -26      167.71      162.87     71.90 o
   2   3 -26      134.09        0.00     56.01 o
   3   3 -26      120.93      181.74     62.70 o
   4   3 -26       43.41       19.03     22.70 o
   5   3 -26      165.33       93.43     39.15 o
   6   3 -26       13.27        0.00     34.72 o
   7   3 -26      198.44      229.09     82.88 o
   8   3 -26       22.88        7.19     32.24 o
   9   3 -26       33.49        0.00     32.87 o
   0   4 -26        8.75      102.74     59.23 o
   1   4 -26        6.19       23.10     24.71 o
   2   4 -26        0.62        0.00     33.19 o
   3   4 -26        1.22       11.66     23.54 o
   4   4 -26       10.19        0.00     22.47 o
   5   4 -26       25.67       76.72     41.22 o
   6   4 -26       48.34       16.65     26.11 o
   2   0 -25       58.59       60.22     34.82 o
   4   0 -25       36.36       13.70     15.54 o
   6   0 -25       12.43       10.85     22.40 o
   8   0 -25        0.27        0.00     37.26 o
  10   0 -25       32.25        0.00     56.35 o
  12   0 -25       16.17        0.00     48.30 o
   0   1 -25      490.88      609.14    123.49 o
   1   1 -25      296.63      272.64     56.61 o
   2   1 -25       66.90       74.67     37.59 o
   3   1 -25       47.48       61.28     25.87 o
   4   1 -25        6.95       14.87     15.81 o
   5   1 -25      189.06      225.42     49.18 o
   6   1 -25       66.80      110.05     40.25 o
   7   1 -25       44.36       62.90     34.79 o
   8   1 -25      724.40      989.68    112.46 o
   9   1 -25       24.52       13.91     38.20 o
  10   1 -25       52.44       39.98     51.41 o
  11   1 -25       27.95       25.55     28.34 o
  12   1 -25        0.24        0.00     31.59 o
  13   1 -25      212.77       91.09     65.17 o
   1   2 -25       79.28       49.05     36.88 o
   2   2 -25        6.10        0.00     29.46 o
   3   2 -25        9.72       24.17     38.90 o
   4   2 -25       13.27       15.34     22.40 o
   5   2 -25       11.35        0.00     26.96 o
   6   2 -25       20.07       22.90     25.73 o
   7   2 -25        5.18        0.00     28.87 o
   8   2 -25      151.61       76.99     35.12 o
   9   2 -25       24.67       62.28     36.47 o
  10   2 -25       34.28       13.43     21.12 o
  11   2 -25        8.35        0.00     49.05 o
  12   2 -25        5.53       31.96     29.23 o
   0   3 -25       12.62        0.00     21.31 o
   1   3 -25       94.44      154.07     70.38 o
   2   3 -25       48.14      110.11     49.08 o
   3   3 -25      133.49      183.15     63.76 o
   4   3 -25       31.52        0.00     19.69 o
   5   3 -25      569.99      635.25     94.75 o
   6   3 -25      127.50       92.44     54.35 o
   7   3 -25       69.36      116.08     44.04 o
   8   3 -25        0.74       20.58     20.88 o
   9   3 -25       51.57        0.00     30.02 o
  10   3 -25       35.40       37.66     32.39 o
  11   3 -25       96.12       54.43     42.50 o
   1   4 -25        3.24        0.00     34.39 o
   2   4 -25       60.36      138.09     54.62 o
   3   4 -25       35.53       96.30     44.96 o
   4   4 -25       21.50       16.56     19.27 o
   5   4 -25       13.13        0.07     25.77 o
   6   4 -25       35.87       44.70     46.90 o
   7   4 -25       18.99        4.59     21.11 o
   8   4 -25       59.47       57.16     50.03 o
   0   5 -25      141.28      238.85    140.68 o
   1   5 -25       79.58       67.44     49.89 o
   2   5 -25       14.67       12.31     93.55 o
   3   5 -25       32.96        0.00     64.96 o
   0   0 -24       22.14       40.93     48.60 o
   2   0 -24      599.30      685.85     97.55 o
   4   0 -24        6.16        5.18     44.82 o
   6   0 -24        2.38        1.60     27.31 o
   8   0 -24        6.52        0.00     26.88 o
  10   0 -24      118.77      100.94     59.40 o
  12   0 -24       33.92        8.52     37.92 o
  14   0 -24       72.05      108.09     53.19 o
   1   1 -24       62.52       24.55     27.09 o
   2   1 -24      139.87      108.66     37.55 o
   3   1 -24      142.11      159.88     38.50 o
   4   1 -24       77.17       54.96     31.16 o
   5   1 -24        6.11        0.00     28.49 o
   6   1 -24       45.43       34.37     62.97 o
   7   1 -24      105.46       77.12     39.29 o
   8   1 -24       20.35        8.09     36.59 o
   9   1 -24      176.60      241.40     56.98 o
  10   1 -24      324.19      296.32     66.19 o
  11   1 -24       81.30       52.32     26.73 o
  12   1 -24      191.50      100.60     40.98 o
  13   1 -24       55.60       56.64     32.92 o
  14   1 -24       97.69       76.58     32.95 o
   0   2 -24      119.69      155.68     99.99 o
   1   2 -24      238.29      213.76     74.84 o
   2   2 -24        0.54        0.00     19.97 o
   3   2 -24       57.93      119.97     38.41 o
   4   2 -24       75.72       21.15     26.96 o
   5   2 -24      173.20      159.90     41.46 o
   6   2 -24       48.29       44.15     31.08 o
   7   2 -24       12.15       10.10     44.81 o
   8   2 -24       98.97       55.93     29.63 o
   9   2 -24       65.43        6.70     25.24 o
  10   2 -24       69.57       37.26     40.12 o
  11   2 -24       94.90       81.82     47.49 o
  12   2 -24       15.18        0.00     61.19 o
  13   2 -24       29.60        2.81     29.03 o
   1   3 -24       39.98       87.39    103.66 o
   2   3 -24       40.11        0.00     19.54 o
   3   3 -24       41.55       38.38     24.49 o
   4   3 -24       41.70       30.26     36.78 o
   5   3 -24       31.40       68.67     32.90 o
   6   3 -24       43.32       89.34     31.67 o
   7   3 -24      102.64       89.33     31.39 o
   8   3 -24        7.82        0.00     42.24 o
   9   3 -24      120.46      120.75     47.54 o
  10   3 -24       28.47       10.67     56.50 o
  11   3 -24       42.54        9.07     39.29 o
  12   3 -24       19.10        0.00     20.92 o
   0   4 -24        9.45        0.00     24.00 o
   1   4 -24       26.87        9.10     27.32 o
   2   4 -24       20.18        5.84     32.14 o
   3   4 -24      279.90      410.28     76.40 o
   4   4 -24       39.12       64.47     34.48 o
   5   4 -24       53.89       44.70     31.94 o
   6   4 -24      275.81      243.59     54.95 o
   7   4 -24       16.17        0.00     41.45 o
   8   4 -24      176.85       65.55     50.12 o
   9   4 -24       21.96        0.00     51.39 o
  10   4 -24       49.74       93.86     41.35 o
   1   5 -24       12.21        0.00     50.62 o
   2   5 -24       63.32       64.24     53.46 o
   3   5 -24       56.21       91.07     67.09 o
   4   5 -24       74.02       39.10     45.50 o
   5   5 -24       29.69        0.00     43.41 o
   6   5 -24       92.11       84.08     41.40 o
   2   0 -23      760.25      763.44     99.09 o
   4   0 -23      165.91      194.40     53.03 o
   6   0 -23       38.71       97.89     37.44 o
   8   0 -23      146.39      192.53     62.10 o
  10   0 -23       42.72       12.56     23.87 o
  12   0 -23       84.25      150.80     59.30 o
  14   0 -23        2.55       44.45     76.57 o
   0   1 -23      596.07      489.42     78.73 o
   1   1 -23        9.42        0.00     24.02 o
   2   1 -23       53.60        8.97     21.12 o
   3   1 -23      182.99      146.44     33.29 o
   4   1 -23       22.83        0.00     23.21 o
   5   1 -23      255.58      217.16     37.74 o
   6   1 -23      168.83      131.96     35.97 o
   7   1 -23      272.91      237.20     52.73 o
   8   1 -23      180.06      211.74     49.36 o
   9   1 -23       30.98       65.28     31.28 o
  10   1 -23      729.15      822.21    102.94 o
  11   1 -23       32.08       32.32     29.81 o
  12   1 -23       73.87       57.83     32.07 o
  13   1 -23        4.34        7.36     26.84 o
  14   1 -23       13.83       27.33     41.70 o
  15   1 -23        4.65        0.00     30.92 o
   1   2 -23      129.65      191.33     52.99 o
   2   2 -23       18.03       46.12     27.43 o
   3   2 -23       94.52      149.22     43.49 o
   4   2 -23        0.03        0.00     17.37 o
   5   2 -23      313.34      327.00     59.70 o
   6   2 -23       77.85       70.56     30.80 o
   7   2 -23      308.20      363.18     62.68 o
   8   2 -23       62.88       21.58     43.62 o
   9   2 -23        5.35       27.43     23.73 o
  10   2 -23       47.34       23.49     50.29 o
  11   2 -23      202.66      108.59     64.59 o
  12   2 -23       43.41        0.00     27.08 o
  13   2 -23        8.29        0.00     32.74 o
  14   2 -23       13.80        4.43     41.43 o
   0   3 -23       29.56       97.16     77.02 o
   1   3 -23       72.02       62.95     33.69 o
   2   3 -23       24.54        0.00     38.30 o
   3   3 -23       23.67        5.38     20.95 o
   4   3 -23      111.88       85.05     32.72 o
   5   3 -23      171.07      218.82     53.82 o
   6   3 -23      142.19      272.90     62.17 o
   7   3 -23      160.03      233.36     54.72 o
   8   3 -23       68.29       70.17     35.17 o
   9   3 -23      144.62      150.46     49.93 o
  10   3 -23       26.69       17.12     42.70 o
  11   3 -23       16.38        0.00     36.81 o
  12   3 -23       29.03        0.00     41.70 o
  13   3 -23        6.27        0.00     27.19 o
   1   4 -23      126.30      132.82     49.56 o
   2   4 -23      208.78      315.26     66.10 o
   3   4 -23      273.52      277.21     63.55 o
   4   4 -23        8.50       11.81     20.49 o
   5   4 -23        0.11        0.00     17.47 o
   6   4 -23        6.95        0.00     48.81 o
   7   4 -23       17.69       25.87     24.58 o
   8   4 -23       97.60       26.60     24.66 o
   9   4 -23      170.81      114.44     41.97 o
  10   4 -23      342.60      351.71     77.95 o
  11   4 -23       25.12        4.88     25.06 o
   0   5 -23       91.01      210.06    122.64 o
   1   5 -23       60.98       27.58     35.03 o
   2   5 -23      151.58      128.35     68.92 o
   3   5 -23       22.29        0.00     20.85 o
   4   5 -23       30.87       17.54     40.18 o
   5   5 -23       10.52       42.89     26.73 o
   6   5 -23       11.11        0.00     45.04 o
   7   5 -23        3.46        0.00     26.70 o
   8   5 -23       82.08       41.10     27.45 o
   0   0 -22      915.33      850.75    157.37 o
   2   0 -22      272.79      225.16     54.66 o
   4   0 -22     1351.16     1404.74    135.06 o
   6   0 -22       12.21       18.39     24.13 o
   8   0 -22     1923.32     1925.31    191.38 o
  10   0 -22       25.34        0.00     25.20 o
  12   0 -22      157.01      227.77     68.95 o
  14   0 -22       57.47       93.25     48.61 o
  16   0 -22      127.28      122.76     58.74 o
   1   1 -22       83.72       62.54     38.38 o
   2   1 -22     1427.88     1453.84    107.73 o
   3   1 -22       12.46       22.57     18.42 o
   4   1 -22       21.91       11.09     19.58 o
   5   1 -22      210.15      157.62     39.84 o
   6   1 -22      370.66      415.94     52.07 o
   7   1 -22       34.00        5.70     17.51 o
   8   1 -22      198.34      167.59     42.38 o
   9   1 -22       29.29      108.72     34.56 o
  10   1 -22       62.23       93.53     37.21 o
  11   1 -22       42.40        5.40     26.05 o
  12   1 -22      125.99      150.84     44.07 o
  13   1 -22       10.72       38.99     26.66 o
  14   1 -22       22.52       46.64     42.43 o
  15   1 -22       22.77        5.53     27.52 o
  16   1 -22       20.30        7.74     27.64 o
   0   2 -22     1454.71     1703.81    176.25 o
   1   2 -22      212.03      184.20     39.91 o
   2   2 -22        2.55        7.45     21.11 o
   3   2 -22      274.11      241.67     53.22 o
   4   2 -22      554.30      597.20     76.10 o
   5   2 -22      924.13     1034.87     99.79 o
   6   2 -22      680.48      653.83     80.68 o
   7   2 -22      168.65      134.77     40.80 o
   8   2 -22       11.11        0.00     16.66 o
   9   2 -22        5.22        0.00     27.94 o
  10   2 -22       13.22        9.85     25.30 o
  11   2 -22       96.63       48.45     39.64 o
  12   2 -22       14.63        0.00     60.65 o
  13   2 -22      272.41      356.23     79.16 o
  14   2 -22       19.45       35.32    107.56 o
  15   2 -22        9.45        0.00     37.85 o
   1   3 -22       22.54       10.86     24.57 o
   2   3 -22       51.08        8.47     18.25 o
   3   3 -22      194.58      174.16     46.76 o
   4   3 -22      322.63      331.11     65.11 o
   5   3 -22      206.95      210.40     53.68 o
   6   3 -22       93.46       78.16     31.15 o
   7   3 -22       22.95        0.00     25.84 o
   8   3 -22      147.26      216.06     48.02 o
   9   3 -22       93.15       60.51     31.36 o
  10   3 -22       15.82       24.63     23.59 o
  11   3 -22       63.95       63.77     44.27 o
  12   3 -22       80.19       21.59     34.22 o
  13   3 -22       62.37      128.82     46.18 o
  14   3 -22        1.59        0.00     63.99 o
   0   4 -22      717.66      853.47    117.12 o
   1   4 -22       50.48       31.40     31.23 o
   2   4 -22       85.23       45.26     21.29 o
   3   4 -22      453.49      481.13     81.26 o
   4   4 -22      318.67      183.17     66.86 o
   5   4 -22       18.57        0.00     32.96 o
   6   4 -22       37.40        0.00     27.90 o
   7   4 -22      124.21      125.27     64.81 o
   8   4 -22      665.48      599.60     87.92 o
   9   4 -22      176.63      182.71     54.86 o
  10   4 -22      141.74      179.64     51.28 o
  11   4 -22       10.85        8.12     36.57 o
  12   4 -22       10.05       10.04     47.26 o
   1   5 -22        6.82        0.00     40.21 o
   2   5 -22        1.69        0.00     51.37 o
   3   5 -22        0.21       15.94     35.62 o
   4   5 -22      123.40      198.51     66.29 o
   5   5 -22       89.41      161.31     59.23 o
   6   5 -22       20.50        2.98     25.37 o
   7   5 -22       80.61       85.57     28.66 o
   8   5 -22       71.11       56.52     23.64 o
   9   5 -22       65.87       64.05     40.02 o
  10   5 -22       53.97       16.59     23.72 o
   0   6 -22      288.62      246.64    147.77 o
   1   6 -22       79.32       42.39    155.51 o
   2   6 -22       43.57       42.64     39.75 o
   3   6 -22        8.36        0.00     22.93 o
   4   6 -22       16.69       41.55     44.93 o
   5   6 -22       11.69        1.20     30.21 o
   2   0 -21     2057.80     1924.43    121.67 o
   4   0 -21      193.73      198.83     54.65 o
   6   0 -21     1076.02      964.85     98.03 o
   8   0 -21      854.20      797.38    119.94 o
  10   0 -21      225.40      318.52     79.52 o
  12   0 -21      456.56      560.87    108.16 o
  14   0 -21      102.54      225.60     74.84 o
  16   0 -21       24.46       32.32     73.59 o
   0   1 -21        9.17        0.00     44.02 o
   1   1 -21      468.10      416.44     47.64 o
   2   1 -21     1255.85     1348.14     86.34 o
   3   1 -21      162.27      137.99     30.08 o
   4   1 -21      719.12      733.47     75.05 o
   5   1 -21      318.24      316.27     44.52 o
   6   1 -21      245.51      174.29     32.01 o
   7   1 -21       83.06       41.50     21.01 o
   8   1 -21      126.34      118.02     28.26 o
   9   1 -21      192.54      221.50     51.50 o
  10   1 -21       98.79       72.18     49.04 o
  11   1 -21        0.74       17.50     25.86 o
  12   1 -21       25.04       72.35     32.66 o
  13   1 -21       52.51      122.64     43.01 o
  14   1 -21       36.15      140.90     45.43 o
  15   1 -21       25.38       43.80     29.09 o
  16   1 -21       13.19        0.00     27.16 o
  17   1 -21        6.71        0.00     45.79 o
   1   2 -21     2236.51     2220.50    139.55 o
   2   2 -21      122.46      114.96     28.21 o
   3   2 -21      359.84      391.19     65.54 o
   4   2 -21      303.37      308.06     53.90 o
   5   2 -21     1296.09     1208.02    117.53 o
   6   2 -21       40.88       48.81     17.63 o
   7   2 -21      329.79      314.33     50.21 o
   8   2 -21       10.38        0.00     20.83 o
   9   2 -21      272.36      343.38     64.47 o
  10   2 -21      147.43      188.30     55.59 o
  11   2 -21      351.09      359.76     75.00 o
  12   2 -21       45.88       26.43     44.31 o
  13   2 -21       46.61       30.93     30.56 o
  14   2 -21       29.55        0.00     49.12 o
  15   2 -21       34.97       77.26     29.71 o
  16   2 -21        9.57        6.58     67.27 o
   0   3 -21       33.69       55.24     35.84 o
   1   3 -21        2.72        0.00     18.42 o
   2   3 -21      154.85      132.65     31.70 o
   3   3 -21      207.38      240.57     53.67 o
   4   3 -21      592.42      680.47     91.85 o
   5   3 -21      401.64      407.20     71.93 o
   6   3 -21      102.08       85.66     50.58 o
   7   3 -21      164.06      153.31     43.71 o
   8   3 -21       95.47       82.22     39.94 o
   9   3 -21       20.07       32.19     20.04 o
  10   3 -21      100.09       91.35     25.20 o
  11   3 -21       34.80        0.00     20.90 o
  12   3 -21      138.96       55.39     33.44 o
  13   3 -21       14.48        0.00     32.78 o
  14   3 -21       29.69       33.50     49.51 o
  15   3 -21       23.77       13.84     47.77 o
   1   4 -21      329.00      276.26     49.97 o
   2   4 -21       59.51        0.78     17.05 o
   3   4 -21       39.52       20.07     47.93 o
   4   4 -21      382.41      375.67     71.92 o
   5   4 -21      190.47      160.69     52.77 o
   6   4 -21       18.17       22.69     31.67 o
   7   4 -21      265.92      245.14     50.20 o
   8   4 -21        3.72        0.84     17.32 o
   9   4 -21        8.40       47.74     37.25 o
  10   4 -21       33.68       57.10     32.07 o
  11   4 -21       17.02        2.58     21.71 o
  12   4 -21      159.71      152.68     49.52 o
  13   4 -21       34.90       83.26     40.56 o
   0   5 -21      440.26      579.68    124.61 o
   1   5 -21       50.16       61.75     35.59 o
   2   5 -21       24.81      100.92     45.29 o
   3   5 -21       14.49        0.00     35.13 o
   4   5 -21       15.74        0.00     58.91 o
   5   5 -21       78.88       62.90     41.67 o
   6   5 -21       15.06        7.19     36.19 o
   7   5 -21       45.38       18.89     19.46 o
   8   5 -21       84.69      104.93     32.68 o
   9   5 -21       64.67       74.20     31.34 o
  10   5 -21      108.59      116.54     56.70 o
  11   5 -21      105.52       83.66     38.39 o
   1   6 -21      107.86      136.81     53.67 o
   2   6 -21      177.13      230.03     72.30 o
   3   6 -21       70.10       28.19     60.71 o
   4   6 -21       43.20       78.17     83.57 o
   5   6 -21        4.26       21.37     31.50 o
   6   6 -21       37.44        7.51     26.22 o
   7   6 -21       12.82        0.00     24.32 o
   0   0 -20     1360.83     1337.44    142.51 o
   2   0 -20     9185.74     9401.34    225.76 o
   4   0 -20     1350.42     1395.44    215.49 o
   6   0 -20      266.71      319.25     66.84 o
   8   0 -20       60.62       76.77     35.05 o
  10   0 -20        7.48        9.64     26.33 o
  12   0 -20      235.92      237.43     69.94 o
  14   0 -20      281.39      378.82     94.32 o
  16   0 -20       14.03       70.31     39.30 o
  18   0 -20       58.53      117.34     58.16 o
   1   1 -20      543.80      535.45     53.78 o
   2   1 -20      269.77      235.59     34.52 o
   3   1 -20       22.28       41.81     17.45 o
   4   1 -20       21.70        4.88     18.57 o
   5   1 -20      625.22      656.50     64.44 o
   6   1 -20       79.91       92.70     25.74 o
   7   1 -20      930.87      820.15     78.92 o
   8   1 -20      185.86      193.57     34.10 o
   9   1 -20       28.89        0.23     27.82 o
  10   1 -20      395.74      355.68     61.46 o
  11   1 -20       68.41       29.78     21.96 o
  12   1 -20      187.22      179.30     46.75 o
  13   1 -20       34.97        0.59     28.15 o
  14   1 -20       55.66       73.20     33.63 o
  15   1 -20        7.93        0.00     22.96 o
  16   1 -20        2.42        0.00     34.65 o
  17   1 -20       13.80       19.51     23.48 o
  18   1 -20        5.74       15.65     41.06 o
   0   2 -20     2309.43     2265.32    196.52 o
   1   2 -20     3486.64     3622.23    176.17 o
   2   2 -20      115.84      148.35     33.69 o
   3   2 -20       25.50       13.04     19.01 o
   4   2 -20     1173.88     1333.45    109.53 o
   5   2 -20     1639.01     1599.49    121.06 o
   6   2 -20       19.56       61.60     21.90 o
   7   2 -20       22.78       15.87     11.21 o
   8   2 -20       54.76        0.00     30.15 o
   9   2 -20      186.95      271.04     46.64 o
  10   2 -20       97.42       98.16     43.17 o
  11   2 -20        9.58        0.00     28.34 o
  12   2 -20       74.69       66.70     24.23 o
  13   2 -20      145.15       94.62     38.62 o
  14   2 -20       34.93        0.00     91.47 o
  15   2 -20      136.99      102.83     58.37 o
  16   2 -20        7.79       23.11     37.78 o
  17   2 -20       22.54       63.04     48.37 o
   1   3 -20       20.13       12.46     16.22 o
   2   3 -20      353.68      287.31     48.48 o
   3   3 -20      246.31      244.08     43.28 o
   4   3 -20      116.15       87.43     32.54 o
   5   3 -20      144.68       97.90     34.55 o
   6   3 -20      113.90       54.30     25.58 o
   7   3 -20      261.60      224.74     51.52 o
   8   3 -20      182.16      193.55     38.22 o
   9   3 -20       42.49        8.27     23.03 o
  10   3 -20      395.21      393.16     84.27 o
  11   3 -20       28.50       23.09     33.24 o
  12   3 -20       19.82        0.00     29.34 o
  13   3 -20       76.37        0.00     40.37 o
  14   3 -20        6.97        2.84     30.91 o
  15   3 -20      173.49      143.87     47.96 o
  16   3 -20       61.90       43.99     40.99 o
   0   4 -20      470.68      477.26     95.23 o
   1   4 -20      204.77      231.56     45.38 o
   2   4 -20       12.22       15.20     24.18 o
   3   4 -20      300.36      286.21     59.32 o
   4   4 -20      595.46      564.71     86.33 o
   5   4 -20       41.68       10.22     25.79 o
   6   4 -20      197.04      252.08     69.06 o
   7   4 -20      512.47      580.96     77.61 o
   8   4 -20      488.48      575.89     72.71 o
   9   4 -20       10.76       13.22     18.89 o
  10   4 -20       38.06       27.19     30.08 o
  11   4 -20       59.81       25.47     26.32 o
  12   4 -20       51.90        2.68     36.78 o
  13   4 -20       29.20       40.39     24.22 o
  14   4 -20       65.13       96.69     50.84 o
   1   5 -20       41.76       81.47     35.26 o
   2   5 -20      334.21      313.87     55.54 o
   3   5 -20       40.55       37.61     32.39 o
   4   5 -20       91.31       69.66     32.63 o
   5   5 -20      146.22      135.90     44.68 o
   6   5 -20      300.86      322.44     70.36 o
   7   5 -20       19.59       43.14     18.69 o
   8   5 -20        4.11        0.00     14.52 o
   9   5 -20       13.63        0.00     34.47 o
  10   5 -20       83.33      149.64     44.35 o
  11   5 -20        5.33        0.00     33.05 o
  12   5 -20       58.33       77.85     35.99 o
   0   6 -20       13.20        0.00     73.25 o
   1   6 -20        2.43       20.13     41.22 o
   2   6 -20       20.90        6.46     27.42 o
   3   6 -20        9.47        4.32     64.00 o
   4   6 -20       62.66       70.77     99.19 o
   5   6 -20       76.74       42.20     36.73 o
   6   6 -20       74.31       53.06     41.75 o
   7   6 -20      158.73      207.11     53.99 o
   8   6 -20       38.76      100.92     39.14 o
   9   6 -20       40.19       46.79     28.69 o
   2   0 -19    16134.12    16251.87    318.12 o
   4   0 -19     3073.95     3195.46    146.63 o
   6   0 -19      451.96      513.17     77.93 o
   8   0 -19       87.71      111.57     37.83 o
  10   0 -19     1628.30     1977.71    235.98 o
  12   0 -19       69.40       56.42     30.23 o
  14   0 -19        9.87       17.37     31.98 o
  16   0 -19      103.85       61.78     53.73 o
  18   0 -19       76.24      151.01     75.73 o
   0   1 -19      164.96      110.72     33.91 o
   1   1 -19      566.00      541.03     47.63 o
   2   1 -19       21.49       28.16      9.70 o
   3   1 -19      450.88      482.39     41.06 o
   4   1 -19       52.93       51.85     13.98 o
   5   1 -19      456.12      512.90     48.46 o
   6   1 -19      148.01      147.21     28.78 o
   7   1 -19      421.07      473.31     48.49 o
   8   1 -19       89.52       91.01     31.82 o
   9   1 -19       13.73        4.58     27.79 o
  10   1 -19      178.03      151.33     46.69 o
  11   1 -19       11.84       19.88     31.60 o
  12   1 -19       70.41      142.31     42.63 o
  13   1 -19      225.76       98.55     54.76 o
  14   1 -19       50.73        0.00     27.38 o
  15   1 -19       74.86       81.66     28.55 o
  16   1 -19       36.75       41.66     31.32 o
  17   1 -19        1.02       68.17     32.35 o
  18   1 -19       27.60       26.79     70.91 o
   1   2 -19      853.81      958.97    111.21 o
   2   2 -19      232.69      210.86     36.79 o
   3   2 -19      884.30     1008.46     81.70 o
   4   2 -19      343.23      351.24     43.04 o
   5   2 -19     2627.64     2809.86    156.50 o
   6   2 -19      197.23      162.75     40.37 o
   7   2 -19      273.76      220.94     33.82 o
   8   2 -19       76.08       87.65     23.76 o
   9   2 -19       14.84        0.00     12.03 o
  10   2 -19       43.67       14.63     50.87 o
  11   2 -19      122.86       96.97     55.42 o
  12   2 -19       86.54        0.00     16.51 o
  13   2 -19       55.92        0.00     43.31 o
  14   2 -19        6.40        0.00     30.44 o
  15   2 -19      112.69       39.21     43.29 o
  16   2 -19       15.33        0.00     31.44 o
  17   2 -19       39.99        0.00     46.43 o
  18   2 -19       64.04       31.00     62.27 o
   0   3 -19     1780.34     1881.95    286.80 o
   1   3 -19       97.92       48.77     34.24 o
   2   3 -19     1543.30     1650.86    112.19 o
   3   3 -19      489.28      480.39     60.14 o
   4   3 -19       11.34       17.79     13.59 o
   5   3 -19      309.09      328.90     62.30 o
   6   3 -19      197.52      153.60     39.32 o
   7   3 -19      267.71      250.13     47.67 o
   8   3 -19      424.84      400.53     55.71 o
   9   3 -19      141.42      100.41     26.17 o
  10   3 -19      626.92      752.40     88.86 o
  11   3 -19        0.50        7.50     21.99 o
  12   3 -19        1.89        0.00     26.12 o
  13   3 -19       34.16       15.36     43.25 o
  14   3 -19       65.89       54.40     52.37 o
  15   3 -19       61.10       32.62     29.89 o
  16   3 -19       81.98      129.67     39.50 o
  17   3 -19       12.88       39.11     40.99 o
   1   4 -19      286.72      292.91     50.48 o
   2   4 -19      346.82      325.63     50.92 o
   3   4 -19     1526.04     1537.39    116.93 o
   4   4 -19      582.74      616.51     87.29 o
   5   4 -19       50.97       94.68     32.60 o
   6   4 -19       65.48      101.61     37.41 o
   7   4 -19      285.56      279.67     53.57 o
   8   4 -19      232.95      284.10     50.87 o
   9   4 -19      106.32      128.39     40.23 o
  10   4 -19       60.68       32.27     54.11 o
  11   4 -19      116.40      166.50     51.04 o
  12   4 -19       11.24        0.00     31.47 o
  13   4 -19       18.85        0.00     20.00 o
  14   4 -19        1.71       84.58     38.36 o
  15   4 -19      149.32      114.78     43.20 o
   0   5 -19      559.03      633.61    146.03 o
   1   5 -19       68.88       31.07     33.12 o
   2   5 -19       11.24       36.67     20.25 o
   3   5 -19      116.47       41.82     41.97 o
   4   5 -19      408.71      393.65     73.18 o
   5   5 -19      190.09      118.85     34.58 o
   6   5 -19       11.39        0.00     31.13 o
   7   5 -19       79.61       57.84     21.28 o
   8   5 -19        1.93        0.00     30.51 o
   9   5 -19       11.54        0.00     20.19 o
  10   5 -19       44.83       36.85     38.36 o
  11   5 -19       28.33       15.73     20.98 o
  12   5 -19       19.07       18.60     34.76 o
  13   5 -19      139.56      122.10     43.73 o
   1   6 -19       37.71       70.76     29.81 o
   2   6 -19       18.84       20.18     20.93 o
   3   6 -19       31.22       45.61     40.85 o
   4   6 -19       61.23      182.95     64.53 o
   5   6 -19       33.05       86.92     46.13 o
   6   6 -19      262.89      220.96     57.94 o
   7   6 -19       22.59       44.77     59.95 o
   8   6 -19       10.75        0.00     19.25 o
   9   6 -19       97.01      118.43     68.70 o
  10   6 -19      124.11      120.59     37.41 o
   0   7 -19      156.87      163.37     59.90 o
   1   7 -19       42.00       69.94     32.64 o
   2   7 -19       29.11       30.64     35.16 o
   3   7 -19       10.59       55.74     56.86 o
   4   7 -19        2.94       36.32     29.67 o
   0   0 -18     5214.27     5695.05    209.34 o
   2   0 -18      393.89      466.91     53.44 o
   4   0 -18      266.73      248.07     39.04 o
   6   0 -18      486.18      478.74     46.38 o
   8   0 -18     1253.19     1332.05    120.83 o
  10   0 -18      927.81     1060.51    171.10 o
  12   0 -18       47.73       68.22     52.13 o
  14   0 -18       13.63       22.53     56.42 o
  16   0 -18      267.30      146.48     79.75 o
  18   0 -18       11.61        0.00     60.52 o
   1   1 -18      431.16      430.45     40.68 o
   2   1 -18       11.37        8.92      6.96 o
   3   1 -18      988.24      984.53     51.09 o
   4   1 -18      764.77      755.78     35.59 o
   5   1 -18      754.75      684.60     38.33 o
   6   1 -18     1674.85     1652.22     86.32 o
   7   1 -18       47.20       45.65     13.84 o
   8   1 -18       70.68       98.33     35.95 o
   9   1 -18       34.47       39.46     16.71 o
  10   1 -18      232.08      263.55     50.03 o
  11   1 -18      376.69      320.77     58.83 o
  12   1 -18       67.71       34.51     28.68 o
  13   1 -18      381.98      431.90     72.16 o
  14   1 -18       66.75       71.61     39.23 o
  15   1 -18        2.76        8.64     35.86 o
  16   1 -18       86.06       79.14     28.95 o
  17   1 -18       88.86       91.56     34.25 o
  18   1 -18      105.95      123.45     48.21 o
  19   1 -18       11.04       22.55     53.05 o
   0   2 -18     6949.02     7076.69    336.82 o
   1   2 -18     1606.23     1616.88     95.47 o
   2   2 -18      749.30      686.95     55.54 o
   3   2 -18      834.10      943.68     77.17 o
   4   2 -18       77.07       98.80     17.82 o
   5   2 -18     2104.82     2343.80    107.65 o
   6   2 -18       53.44       30.21     16.80 o
   7   2 -18     1258.17     1290.79     86.42 o
   8   2 -18      792.84      780.79     71.62 o
   9   2 -18      181.46      143.94     27.70 o
  10   2 -18       68.87       61.83     21.20 o
  11   2 -18       31.30        0.00     24.34 o
  12   2 -18       72.74       33.13     55.45 o
  13   2 -18      469.09      609.37     97.94 o
  14   2 -18       61.80       81.52     27.12 o
  15   2 -18       94.26        0.00     56.17 o
  16   2 -18        5.73        0.00     30.70 o
  17   2 -18        4.27       11.39     45.32 o
  18   2 -18       16.44       27.94     29.65 o
   1   3 -18      239.57      291.28     50.26 o
   2   3 -18       84.59       77.09     22.58 o
   3   3 -18      341.27      391.11     52.34 o
   4   3 -18      215.83      251.17     43.06 o
   5   3 -18       66.62       44.96     21.50 o
   6   3 -18        2.02        0.00     18.55 o
   7   3 -18       40.40       76.36     28.55 o
   8   3 -18      800.85      845.91     78.83 o
   9   3 -18      670.23      778.75     77.46 o
  10   3 -18       26.52       24.87     15.70 o
  11   3 -18      142.83      153.17     38.16 o
  12   3 -18      123.97      116.51     41.85 o
  13   3 -18        7.61        0.00     32.33 o
  14   3 -18       21.02        0.00     34.10 o
  15   3 -18       40.72       32.74     27.31 o
  16   3 -18      259.49      287.63     81.86 o
  17   3 -18      245.39      442.68     93.15 o
   0   4 -18     1220.82     1542.54    144.69 o
   1   4 -18      288.74      296.09     51.08 o
   2   4 -18      129.10      102.62     25.05 o
   3   4 -18     1113.85     1107.69     97.24 o
   4   4 -18      171.57      173.91     40.72 o
   5   4 -18      318.59      451.34     61.31 o
   6   4 -18       30.57       17.97     33.69 o
   7   4 -18       16.00        0.00     14.72 o
   8   4 -18      202.28      235.99     43.93 o
   9   4 -18       37.18       13.83     19.74 o
  10   4 -18        4.73       22.79     23.74 o
  11   4 -18      141.62       78.37     29.29 o
  12   4 -18       23.43        0.00     21.91 o
  13   4 -18       38.46      110.17     48.25 o
  14   4 -18        3.65       28.72     31.53 o
  15   4 -18       28.61        0.00     29.70 o
  16   4 -18       17.39        0.00     29.07 o
   1   5 -18      125.71      146.96     35.37 o
   2   5 -18      206.17      266.96     50.71 o
   3   5 -18       88.67      136.52     36.08 o
   4   5 -18       15.82       23.10     21.20 o
   5   5 -18      141.64       63.99     28.56 o
   6   5 -18       15.68        8.07     23.22 o
   7   5 -18       29.10       39.66     19.34 o
   8   5 -18        2.70        0.00     21.89 o
   9   5 -18        6.52        0.00     20.32 o
  10   5 -18       59.75       14.28     21.99 o
  11   5 -18       71.41       59.86     32.33 o
  12   5 -18      397.97      325.02     73.91 o
  13   5 -18       47.01        0.00     23.39 o
  14   5 -18       28.81       32.93     68.92 o
   0   6 -18      586.62      568.80    131.51 o
   1   6 -18       19.76       68.46     33.58 o
   2   6 -18       21.52       13.40     23.50 o
   3   6 -18      107.76      116.58     40.43 o
   4   6 -18      186.32      247.55     69.38 o
   5   6 -18       67.00        6.48     24.46 o
   6   6 -18       22.01        0.00     26.71 o
   7   6 -18       44.59       38.42     22.52 o
   8   6 -18      125.85      167.25     46.50 o
   9   6 -18       40.97       32.58     34.11 o
  10   6 -18        0.48        0.64     16.68 o
  11   6 -18        4.40        0.00     34.23 o
   1   7 -18       53.99       68.79     31.80 o
   2   7 -18       45.82       37.31     49.36 o
   3   7 -18       36.95        0.00     43.95 o
   4   7 -18        5.89        0.00     27.62 o
   5   7 -18       22.71        0.00     27.92 o
   6   7 -18       23.51        0.00     38.27 o
   2   0 -17       65.39       79.38     19.58 o
   4   0 -17     2266.64     2176.32    100.07 o
   6   0 -17      348.97      359.07     35.56 o
   8   0 -17       77.97       81.54     34.80 o
  10   0 -17      806.84      791.51    144.37 o
  12   0 -17      150.51      190.52     78.68 o
  14   0 -17      409.43      412.58     92.53 o
  16   0 -17      449.59      505.71    103.12 o
  18   0 -17       18.33       25.31     39.76 o
  20   0 -17      177.77      136.35     59.28 o
   0   1 -17      200.67      129.95     36.66 o
   1   1 -17      485.75      492.75     42.25 o
   2   1 -17      708.88      769.62     45.04 o
   3   1 -17       68.90       74.65     14.83 o
   4   1 -17     1732.81     1679.81     51.77 o
   5   1 -17     1192.45     1162.41     42.39 o
   6   1 -17      869.00      907.35     45.12 o
   7   1 -17     1202.88     1236.54     74.90 o
   8   1 -17     1669.21     1704.92     87.53 o
   9   1 -17       62.83       69.34     19.07 o
  10   1 -17      162.03      191.32     37.66 o
  11   1 -17      134.14       77.21     31.57 o
  12   1 -17      121.01       58.34     23.17 o
  13   1 -17       37.87       87.93     28.97 o
  14   1 -17       49.24       18.61     30.43 o
  15   1 -17      120.08      150.16     32.78 o
  16   1 -17       86.61      127.44     45.70 o
  17   1 -17       34.09       81.65     29.41 o
  18   1 -17       80.49       51.83     28.88 o
  19   1 -17      161.83      250.07     67.90 o
   1   2 -17      226.94      231.62     35.24 o
   2   2 -17      612.36      719.72     55.77 o
   3   2 -17      408.40      428.92     40.93 o
   4   2 -17      357.32      347.14     30.43 o
   5   2 -17      179.73      210.78     25.07 o
   6   2 -17       81.50       48.59     16.01 o
   7   2 -17      470.31      477.27     51.13 o
   8   2 -17      123.55      146.98     27.66 o
   9   2 -17      222.43      240.72     36.01 o
  10   2 -17      216.82      167.30     31.77 o
  11   2 -17      277.18      169.47     36.27 o
  12   2 -17       61.68       72.80     28.99 o
  13   2 -17      147.72      117.89     44.87 o
  14   2 -17       77.90       91.07     31.57 o
  15   2 -17       94.79       44.01     33.18 o
  16   2 -17       43.26       61.42     37.11 o
  17   2 -17       51.04      109.02     44.36 o
  18   2 -17       40.85       15.58     26.87 o
  19   2 -17        1.07        8.99     43.84 o
   0   3 -17      430.33      472.78     92.82 o
   1   3 -17      605.48      619.51     74.35 o
   2   3 -17        2.64       24.78     15.43 o
   3   3 -17      620.78      677.82     68.72 o
   4   3 -17      386.84      375.36     51.86 o
   5   3 -17      443.35      416.35     41.97 o
   6   3 -17      368.51      347.34     62.85 o
   7   3 -17      539.57      579.28     64.15 o
   8   3 -17     1008.93     1065.10     88.37 o
   9   3 -17      212.69      188.16     35.99 o
  10   3 -17       93.34      143.02     30.27 o
  11   3 -17       64.44      116.07     30.51 o
  12   3 -17       15.18        0.00     19.24 o
  13   3 -17      217.94      290.74     65.82 o
  14   3 -17       23.32       54.29     30.26 o
  15   3 -17      218.89      281.69     68.84 o
  16   3 -17        7.23       10.98     30.13 o
  17   3 -17       28.47       33.65     26.06 o
  18   3 -17        2.42        0.00     43.99 o
   1   4 -17      104.07       88.97     25.84 o
   2   4 -17       32.35       24.90     17.95 o
   3   4 -17      181.80      184.77     38.50 o
   4   4 -17       48.80       12.02     13.15 o
   5   4 -17      139.22      122.48     29.64 o
   6   4 -17      171.37      163.10     44.25 o
   7   4 -17       98.21       73.09     21.67 o
   8   4 -17       36.95       14.88     14.55 o
   9   4 -17      111.72       73.72     23.94 o
  10   4 -17       76.13       38.78     24.44 o
  11   4 -17      181.42      156.72     38.20 o
  12   4 -17      318.83      418.26     61.47 o
  13   4 -17       36.19       14.35     33.12 o
  14   4 -17       84.66       67.06     62.85 o
  15   4 -17       23.37       30.42     24.80 o
  16   4 -17       28.70        0.00     29.78 o
  17   4 -17        4.46        0.00     45.57 o
   0   5 -17     1303.32     1465.63    142.79 o
   1   5 -17        2.82        5.41     21.11 o
   2   5 -17       37.75       17.64     22.08 o
   3   5 -17       82.04       61.55     22.39 o
   4   5 -17       22.91        8.56     14.34 o
   5   5 -17       14.89        2.48     28.25 o
   6   5 -17      334.71      251.48     54.94 o
   7   5 -17       23.38       22.14     20.71 o
   8   5 -17      124.60      154.31     37.61 o
   9   5 -17       14.65        8.04     18.40 o
  10   5 -17       75.27       20.36     21.04 o
  11   5 -17      157.20      117.96     45.81 o
  12   5 -17      229.63      292.27     59.11 o
  13   5 -17      101.65      146.81     49.89 o
  14   5 -17      100.55       96.64     76.85 o
  15   5 -17       18.26       23.59     32.85 o
   1   6 -17       41.08       25.62     20.51 o
   2   6 -17       24.81       40.13     25.86 o
   3   6 -17      111.00       13.84     37.51 o
   4   6 -17        8.81        0.00     19.47 o
   5   6 -17       47.52       39.66     57.23 o
   6   6 -17       17.67        9.41     25.71 o
   7   6 -17        6.81        0.00     19.63 o
   8   6 -17       12.85        0.00     20.49 o
   9   6 -17       28.64        0.00     43.81 o
  10   6 -17        4.88        0.00     19.70 o
  11   6 -17       90.44       35.21     38.71 o
  12   6 -17      109.54      109.60     37.40 o
   0   7 -17        6.63       19.47     37.13 o
   1   7 -17        7.76        0.00     15.31 o
   2   7 -17       95.36      114.62     38.16 o
   3   7 -17      105.26      141.93     43.58 o
   4   7 -17        0.46       35.75     46.72 o
   5   7 -17       10.87        8.22     53.10 o
   6   7 -17        6.13        7.28     37.39 o
   7   7 -17        0.89       13.46     24.43 o
   0   0 -16       46.19       69.05     26.06 o
   2   0 -16      386.02      407.45     48.69 o
   4   0 -16       39.51       39.75     15.25 o
   6   0 -16      586.10      536.14     40.74 o
   8   0 -16      667.51      672.93     78.45 o
  10   0 -16       27.87       76.74     31.51 o
  12   0 -16      520.35      624.45    126.85 o
  14   0 -16      710.56      704.64    143.55 o
  16   0 -16       10.15        0.00     25.15 o
  18   0 -16       14.74       34.97     31.25 o
  20   0 -16      252.55      274.16     84.39 o
   1   1 -16       33.01       48.73     12.29 o
   2   1 -16     1947.84     1839.91     60.83 o
   3   1 -16     1201.27     1175.61     47.32 o
   4   1 -16     2450.36     2452.14     62.66 o
   5   1 -16      825.41      831.64     35.94 o
   6   1 -16     2239.75     2230.25     72.94 o
   7   1 -16     2062.93     1957.27     77.05 o
   8   1 -16      242.71      244.34     32.87 o
   9   1 -16       80.23       68.16     19.01 o
  10   1 -16     2856.66     3113.36    116.52 o
  11   1 -16      520.25      510.99     71.42 o
  12   1 -16      129.30      105.92     26.53 o
  13   1 -16      110.38       43.49     24.72 o
  14   1 -16       14.21       26.61     27.60 o
  15   1 -16       69.89       90.55     28.71 o
  16   1 -16      119.39       74.32     27.31 o
  17   1 -16       27.13       52.50     29.22 o
  18   1 -16       58.41       41.43     37.72 o
  19   1 -16       78.61       89.58     51.29 o
  20   1 -16       65.48      131.97     49.16 o
   0   2 -16       63.52       32.97     21.78 o
   1   2 -16       69.80       51.30     16.61 o
   2   2 -16      178.36      167.23     26.75 o
   3   2 -16       19.29       19.65      8.01 o
   4   2 -16      279.85      270.12     26.86 o
   5   2 -16       33.45       20.79     14.17 o
   6   2 -16        9.49       14.40     13.01 o
   7   2 -16       89.05       98.70     21.76 o
   8   2 -16       58.03       47.31     16.73 o
   9   2 -16      226.06      214.91     35.58 o
  10   2 -16      116.54       56.12     15.64 o
  11   2 -16      157.35      101.36     19.98 o
  12   2 -16      634.93      554.52     88.47 o
  13   2 -16       54.54       80.56     44.13 o
  14   2 -16      124.63      112.86     33.99 o
  15   2 -16       79.97      102.32     37.26 o
  16   2 -16      115.85      127.99     43.21 o
  17   2 -16      258.89      188.74     53.00 o
  18   2 -16      170.33      191.76     53.61 o
  19   2 -16       70.57       14.51     35.85 o
   1   3 -16      184.64      144.35     34.08 o
   2   3 -16       76.57       70.08     32.48 o
   3   3 -16     2045.94     2028.76    117.98 o
   4   3 -16      350.05      388.00     36.38 o
   5   3 -16     1534.11     1620.88    106.08 o
   6   3 -16      231.25      235.87     40.20 o
   7   3 -16     1423.68     1619.29    106.38 o
   8   3 -16       75.14       66.53     17.24 o
   9   3 -16       40.17       24.99     14.69 o
  10   3 -16       52.59       61.90     20.38 o
  11   3 -16      401.52      408.52     56.23 o
  12   3 -16      150.34      175.41     33.48 o
  13   3 -16       83.99       89.82     51.56 o
  14   3 -16       64.85        0.00     31.56 o
  15   3 -16      193.68      181.73     50.74 o
  16   3 -16       29.48       50.94     42.16 o
  17   3 -16        1.87        0.00     35.97 o
  18   3 -16        9.87       43.26     28.15 o
  19   3 -16       36.85       25.63     38.55 o
   0   4 -16      348.96      289.69     60.61 o
   1   4 -16      220.97      153.66     34.83 o
   2   4 -16      157.19      180.07     38.61 o
   3   4 -16      162.17      229.36     42.74 o
   4   4 -16       26.55       25.58     15.17 o
   5   4 -16        6.01        0.00     18.62 o
   6   4 -16        5.53        0.00     18.18 o
   7   4 -16      176.23      152.87     27.33 o
   8   4 -16       39.26       33.37     17.20 o
   9   4 -16      661.54      621.63     70.93 o
  10   4 -16       27.36       11.59     16.48 o
  11   4 -16       25.69        0.00     20.63 o
  12   4 -16      214.51      210.28     41.09 o
  13   4 -16       57.48       62.22     28.66 o
  14   4 -16      170.31       90.60     43.05 o
  15   4 -16      243.39      281.56     70.87 o
  16   4 -16       29.51       12.32     49.48 o
  17   4 -16        7.91        0.00     33.76 o
   1   5 -16      684.02      655.65     64.53 o
   2   5 -16      858.90      965.64     79.05 o
   3   5 -16       15.73       14.16     13.63 o
   4   5 -16        7.03        0.00     21.94 o
   5   5 -16      177.15      189.51     41.37 o
   6   5 -16      265.75      412.03     73.92 o
   7   5 -16      153.39      103.38     29.82 o
   8   5 -16       95.33       73.67     26.16 o
   9   5 -16      109.54       95.85     27.38 o
  10   5 -16      261.98      352.61     57.34 o
  11   5 -16       11.60       20.58     20.00 o
  12   5 -16       77.35       50.37     35.28 o
  13   5 -16        1.82        0.00     26.65 o
  14   5 -16       61.03        0.00     23.90 o
  15   5 -16       25.64       37.91     41.45 o
   0   6 -16       26.14      114.99     61.66 o
   1   6 -16       94.51       29.07     44.93 o
   2   6 -16       15.51       23.40     27.13 o
   3   6 -16       38.63        0.00     16.68 o
   4   6 -16      191.15      108.82     40.68 o
   5   6 -16       20.26       46.07     32.09 o
   6   6 -16       55.61        0.00     30.22 o
   7   6 -16      112.42       89.16     38.01 o
   8   6 -16       38.39       70.64     23.31 o
   9   6 -16      189.85      161.22     44.88 o
  10   6 -16      222.02      234.47     56.26 o
  11   6 -16       21.63        0.00     20.74 o
  12   6 -16       22.07       59.93     53.16 o
  13   6 -16       22.82        0.00     37.55 o
   1   7 -16       18.82       21.81     20.26 o
   2   7 -16       45.71       35.95     31.62 o
   3   7 -16      135.72        8.84     24.80 o
   4   7 -16      119.87      132.55     42.26 o
   5   7 -16       16.30        9.36     28.40 o
   6   7 -16       12.97       42.47     35.84 o
   7   7 -16        4.69        0.00     31.12 o
   8   7 -16        1.08        8.34     43.69 o
   9   7 -16       66.44        8.47     44.20 o
   2   0 -15     2395.49     2405.45    108.10 o
   4   0 -15        9.97       15.43      7.93 o
   6   0 -15      651.43      613.19     47.62 o
   8   0 -15      305.28      217.06     42.43 o
  10   0 -15      309.71      351.81     46.50 o
  12   0 -15        9.79        0.00     26.33 o
  14   0 -15      349.07      362.82    102.45 o
  16   0 -15      394.05      502.71    100.47 o
  18   0 -15       41.07        1.42     40.96 o
  20   0 -15       43.02        0.00     43.17 o
   0   1 -15     7045.12     7215.06    208.94 o
   1   1 -15      697.97      672.20     35.45 o
   2   1 -15      785.51      859.27     40.11 o
   3   1 -15     1048.97     1037.05     45.23 o
   4   1 -15      160.95      154.84     15.09 o
   5   1 -15      482.98      485.65     35.31 o
   6   1 -15     2517.26     2545.46     75.37 o
   7   1 -15      384.30      387.16     33.11 o
   8   1 -15     1715.53     1640.62     64.65 o
   9   1 -15      263.20      285.56     24.28 o
  10   1 -15      547.17      539.81     47.68 o
  11   1 -15      153.67      110.70     32.32 o
  12   1 -15      446.99      372.03     63.71 o
  13   1 -15      214.89      234.31     48.66 o
  14   1 -15      449.93      674.29     86.21 o
  15   1 -15      107.44      153.67     38.73 o
  16   1 -15      141.86       96.79     57.30 o
  17   1 -15       37.05       67.56     33.72 o
  18   1 -15      129.80      117.39     48.91 o
  19   1 -15        0.02       54.04     32.23 o
  20   1 -15        3.46       86.18     41.27 o
   1   2 -15      255.57      241.15     33.57 o
   2   2 -15      153.05      114.08     23.46 o
   3   2 -15        9.50        1.56      6.85 o
   4   2 -15      189.15      166.50     23.23 o
   5   2 -15        9.89        4.98     14.76 o
   6   2 -15      947.28     1057.08     73.10 o
   7   2 -15      323.20      376.30     36.90 o
   8   2 -15       69.46       61.37     17.72 o
   9   2 -15      459.63      494.87     53.54 o
  10   2 -15       59.37       57.78     19.47 o
  11   2 -15      175.33      160.55     32.85 o
  12   2 -15       96.93       90.19     27.35 o
  13   2 -15      137.72      148.88     42.59 o
  14   2 -15      171.26      117.96     39.46 o
  15   2 -15       15.99        0.00     25.09 o
  16   2 -15      197.02      137.93     63.88 o
  17   2 -15      185.75      246.42     62.25 o
  18   2 -15      145.44      104.64     46.06 o
  19   2 -15        6.04       13.91     29.27 o
  20   2 -15        9.10       51.11     38.81 o
   0   3 -15      555.09      459.13     85.66 o
   1   3 -15      252.64      287.14     41.26 o
   2   3 -15     1075.20     1250.75     91.31 o
   3   3 -15     1281.59     1307.42     92.81 o
   4   3 -15       86.84       69.85     14.78 o
   5   3 -15     1504.90     1542.72     90.58 o
   6   3 -15      543.17      568.14     62.91 o
   7   3 -15      331.94      325.41     38.35 o
   8   3 -15      338.44      374.78     48.07 o
   9   3 -15      428.46      439.67     54.97 o
  10   3 -15        9.08        0.00     12.70 o
  11   3 -15      174.23      185.21     40.30 o
  12   3 -15       65.57       67.70     24.59 o
  13   3 -15      754.63      853.39     92.41 o
  14   3 -15      125.16       83.71     35.20 o
  15   3 -15        3.11        0.00     52.01 o
  16   3 -15       19.12        0.00     46.86 o
  17   3 -15       62.80        0.00     40.13 o
  18   3 -15       33.82       58.97     30.78 o
  19   3 -15       34.54        7.08     30.51 o
   1   4 -15      156.72      185.01     32.04 o
   2   4 -15      390.72      458.73     58.47 o
   3   4 -15       82.63       74.59     16.58 o
   4   4 -15        0.97       15.38     11.08 o
   5   4 -15      186.43      191.36     31.67 o
   6   4 -15        9.28       12.06     11.60 o
   7   4 -15      167.41      153.38     29.46 o
   8   4 -15      180.79      132.69     47.40 o
   9   4 -15      452.24      507.84     64.63 o
  10   4 -15      649.22      725.86     74.92 o
  11   4 -15      193.86      145.46     34.87 o
  12   4 -15      164.68      130.07     28.25 o
  13   4 -15       26.82       62.75     27.96 o
  14   4 -15       71.93       26.98     22.46 o
  15   4 -15       40.65       61.27     30.24 o
  16   4 -15       83.26       66.95     41.16 o
  17   4 -15       12.82       37.33     29.58 o
  18   4 -15       80.26      112.15     82.28 o
   0   5 -15      433.41      629.85     87.95 o
   1   5 -15       98.62       98.37     24.16 o
   2   5 -15       15.08        6.42     13.44 o
   3   5 -15       87.49      107.30     25.67 o
   4   5 -15       57.13       74.74     26.03 o
   5   5 -15      182.24      107.69     42.63 o
   6   5 -15     1056.83     1231.53    110.30 o
   7   5 -15       56.71       30.32     24.07 o
   8   5 -15      183.70      218.83     40.02 o
   9   5 -15       87.30      112.29     29.80 o
  10   5 -15      315.52      261.59     53.88 o
  11   5 -15       39.89       45.71     22.25 o
  12   5 -15       21.96       35.20     23.66 o
  13   5 -15       33.46        0.00     25.48 o
  14   5 -15      180.46      291.18     60.01 o
  15   5 -15        8.79        0.00     27.68 o
  16   5 -15       65.35        2.95     36.09 o
   1   6 -15       11.96        0.00     27.87 o
   2   6 -15      237.48      345.24     71.51 o
   3   6 -15       10.54        0.44     20.86 o
   4   6 -15       28.01       18.64     22.26 o
   5   6 -15       80.82       59.83     43.66 o
   6   6 -15      192.26      203.98     52.98 o
   7   6 -15      201.94      149.07     43.10 o
   8   6 -15      200.56      214.44     54.40 o
   9   6 -15       47.21       32.12     20.58 o
  10   6 -15        0.25        0.00     51.71 o
  11   6 -15       30.94        0.00     28.79 o
  12   6 -15       93.37       97.16     70.20 o
  13   6 -15       48.40       41.41     40.16 o
   0   7 -15      130.25      151.17     59.08 o
   1   7 -15       50.56       66.39     30.87 o
   2   7 -15       11.89       17.56     16.61 o
   3   7 -15      127.40      180.03     47.83 o
   4   7 -15       43.46       33.74     25.53 o
   5   7 -15      114.04      101.23     43.26 o
   6   7 -15       59.33        0.00     28.15 o
   7   7 -15       95.83       55.93     80.46 o
   8   7 -15       68.33       66.09     47.23 o
   9   7 -15       10.93       10.02     48.28 o
  10   7 -15       23.96        9.89     24.41 o
   0   0 -14       11.29       12.65     13.69 o
   2   0 -14      299.06      354.41     35.85 o
   4   0 -14      719.87      715.78     39.88 o
   6   0 -14     1137.74     1121.24     51.27 o
   8   0 -14      216.95      171.92     34.12 o
  10   0 -14     1118.25     1163.39     76.67 o
  12   0 -14      859.42      671.24    239.10 o
  14   0 -14     1491.48     1675.66    210.23 o
  16   0 -14      359.53      413.95    145.82 o
  18   0 -14       11.44        0.00     43.24 o
  20   0 -14       86.80       41.45     38.29 o
   1   1 -14      288.09      264.13     19.98 o
   2   1 -14     1966.29     2092.86     60.75 o
   3   1 -14      981.39      952.92     41.11 o
   4   1 -14     2604.67     2573.67     58.30 o
   5   1 -14      419.34      445.41     32.48 o
   6   1 -14      471.85      476.10     34.62 o
   7   1 -14      207.45      190.26     16.67 o
   8   1 -14      217.26      264.31     24.52 o
   9   1 -14      844.29      783.48     55.89 o
  10   1 -14       74.29       65.81     21.79 o
  11   1 -14      725.75      707.46     49.80 o
  12   1 -14      417.48      468.38     67.36 o
  13   1 -14      231.12      163.09     45.98 o
  14   1 -14      614.74      647.27     83.94 o
  15   1 -14      238.35      229.17     53.67 o
  16   1 -14      178.96      197.31     49.54 o
  17   1 -14        0.82        0.00     26.69 o
  18   1 -14      125.56      134.53     44.68 o
  19   1 -14       26.46        5.39     37.88 o
  20   1 -14       48.22      130.48     56.09 o
  21   1 -14        2.31        0.00     28.99 o
   0   2 -14     3114.52     3457.41    173.86 o
   1   2 -14      510.29      473.25     42.22 o
   2   2 -14      307.15      286.01     31.53 o
   3   2 -14      266.74      261.85     22.41 o
   4   2 -14      388.75      363.45     34.43 o
   5   2 -14       58.42       52.20     12.58 o
   6   2 -14       37.69       28.76     21.47 o
   7   2 -14      360.48      338.35     36.27 o
   8   2 -14       76.13       95.05     18.91 o
   9   2 -14      249.79      298.58     41.52 o
  10   2 -14        9.90       38.22     17.70 o
  11   2 -14      171.82      156.72     30.96 o
  12   2 -14      692.28      761.59     69.13 o
  13   2 -14      528.63      494.89     67.05 o
  14   2 -14      109.45       41.25     34.45 o
  15   2 -14        2.69        1.96     36.76 o
  16   2 -14      132.33       68.19     83.38 o
  17   2 -14       51.42       40.16     35.00 o
  18   2 -14       41.69       47.02     43.72 o
  19   2 -14       81.94       72.63     44.73 o
  20   2 -14        3.18        0.00     37.95 o
   1   3 -14      805.97      791.66     67.47 o
   2   3 -14      524.07      593.67     62.13 o
   3   3 -14      249.28      226.98     26.79 o
   4   3 -14        0.08        1.06      7.48 o
   5   3 -14      131.50      123.23     25.57 o
   6   3 -14      131.03      153.27     31.56 o
   7   3 -14      394.68      369.14     41.89 o
   8   3 -14       20.13        0.00     19.86 o
   9   3 -14     1149.03     1258.55     92.87 o
  10   3 -14      246.70      217.52     37.48 o
  11   3 -14      157.25      103.13     28.62 o
  12   3 -14      433.04      482.83     60.46 o
  13   3 -14      297.37      262.20     47.41 o
  14   3 -14        0.48        0.00     26.81 o
  15   3 -14       37.47       13.84     26.48 o
  16   3 -14       22.69        0.00     39.82 o
  17   3 -14      148.86      129.35     49.65 o
  18   3 -14       11.04       24.14     30.35 o
  19   3 -14       51.15       19.05     25.10 o
  20   3 -14       14.72        0.00     43.40 o
   0   4 -14     1413.40     1475.13    128.22 o
   1   4 -14      147.22      110.01     24.53 o
   2   4 -14       42.46       55.08     15.61 o
   3   4 -14       16.13       12.05     12.13 o
   4   4 -14      370.29      356.60     41.88 o
   5   4 -14       80.44       72.97     27.44 o
   6   4 -14        1.36        0.00     10.31 o
   7   4 -14       13.92        0.00     12.93 o
   8   4 -14      161.94      270.02     44.23 o
   9   4 -14      536.42      655.30     78.73 o
  10   4 -14      437.53      445.37     65.94 o
  11   4 -14        6.64       27.28     23.99 o
  12   4 -14       38.17       26.48     29.69 o
  13   4 -14       12.79        0.00     26.69 o
  14   4 -14       78.11       74.31     31.51 o
  15   4 -14       43.25        1.15     23.70 o
  16   4 -14       42.61       54.44     49.81 o
  17   4 -14       14.42        0.00     37.72 o
  18   4 -14      297.16      363.82     79.34 o
   1   5 -14       83.43       39.72     27.90 o
   2   5 -14       45.38       29.17     20.90 o
   3   5 -14      182.69      207.10     29.46 o
   4   5 -14      283.70      386.22     41.83 o
   5   5 -14       97.63       85.57     29.47 o
   6   5 -14      271.61      302.33     45.25 o
   7   5 -14       84.02       70.23     23.27 o
   8   5 -14       25.04       22.36     21.04 o
   9   5 -14       47.09       51.20     21.69 o
  10   5 -14      299.69      228.81     43.09 o
  11   5 -14      115.80      122.32     33.84 o
  12   5 -14      126.73      141.96     36.30 o
  13   5 -14        7.03       13.13     23.77 o
  14   5 -14       15.27        0.00     20.68 o
  15   5 -14       33.18       42.19     37.82 o
  16   5 -14       13.73       15.13     26.86 o
  17   5 -14       18.03       44.53     61.32 o
   0   6 -14      237.13      157.99     65.24 o
   1   6 -14      126.94      157.13     48.18 o
   2   6 -14       96.22      120.93     39.45 o
   3   6 -14       36.04       44.64     25.92 o
   4   6 -14       76.18       45.92     25.23 o
   5   6 -14      149.47      228.21     70.02 o
   6   6 -14       61.21       96.45     54.97 o
   7   6 -14      112.66      143.26     46.07 o
   8   6 -14       21.04        0.00     20.34 o
   9   6 -14       28.41        7.91     22.29 o
  10   6 -14       29.66       23.99     29.35 o
  11   6 -14        9.78        0.00     24.15 o
  12   6 -14       44.63        0.00     41.04 o
  13   6 -14      106.78       45.92     40.89 o
  14   6 -14       33.97       27.32     43.07 o
   1   7 -14       35.32       13.22     19.55 o
   2   7 -14       50.54       90.54     32.02 o
   3   7 -14      193.41      181.60     45.98 o
   4   7 -14        6.84       11.28     15.99 o
   5   7 -14       81.30       65.58     34.52 o
   6   7 -14       27.91       31.75     36.42 o
   7   7 -14       27.95        0.00     48.46 o
   8   7 -14       40.10        0.00     25.20 o
   9   7 -14       44.14       36.36     36.36 o
  10   7 -14        4.44       19.59     27.52 o
  11   7 -14       42.13       12.62     24.94 o
   0   8 -14      130.44      148.77     53.88 o
   1   8 -14       74.66      177.04     52.98 o
   2   8 -14       44.79       16.24     20.09 o
   3   8 -14      102.46        9.48     22.06 o
   4   8 -14       22.01        0.00     25.47 o
   2   0 -13      727.02      686.37     49.12 o
   4   0 -13       31.28       26.75      6.61 o
   6   0 -13      145.14      136.34     15.94 o
   8   0 -13      116.19      105.40     29.24 o
  10   0 -13     1092.99     1062.18     73.38 o
  12   0 -13      493.08      473.95     60.99 o
  14   0 -13     1189.95     1459.34    195.33 o
  16   0 -13      785.86      709.65    115.85 o
  18   0 -13       11.95       80.99     39.01 o
  20   0 -13       28.83       50.21     33.89 o
   0   1 -13       17.73       15.84      9.59 o
   1   1 -13      244.59      261.49     20.03 o
   2   1 -13       96.30      101.24     12.63 o
   3   1 -13      197.28      178.98     16.64 o
   4   1 -13      365.90      480.36     29.26 o
   5   1 -13      283.77      304.97     31.07 o
   6   1 -13        3.22        0.61      8.79 o
   7   1 -13      767.84      729.74     34.85 o
   8   1 -13     1817.18     1789.52     59.46 o
   9   1 -13      168.60      139.66     25.15 o
  10   1 -13      938.71      966.61     57.50 o
  11   1 -13      603.95      597.22     51.03 o
  12   1 -13      192.27      154.80     29.06 o
  13   1 -13      479.76      456.72     67.05 o
  14   1 -13        4.93       11.27     26.75 o
  15   1 -13      209.99      164.51     66.44 o
  16   1 -13     1113.95     1324.35    124.64 o
  17   1 -13       60.07       41.54     27.91 o
  18   1 -13      186.03      155.04     48.91 o
  19   1 -13        8.77       46.62     43.52 o
  20   1 -13       59.96       69.09     31.91 o
  21   1 -13        1.40        0.00     34.68 o
   1   2 -13      362.82      470.63     41.61 o
   2   2 -13     1840.46     1942.65     76.74 o
   3   2 -13     1617.01     1641.26     63.93 o
   4   2 -13      141.15      139.69     29.51 o
   5   2 -13      615.83      653.20     44.39 o
   6   2 -13       50.01       55.13     11.69 o
   7   2 -13     1164.60     1134.15     66.15 o
   8   2 -13      250.73      237.48     29.87 o
   9   2 -13      212.49      204.82     28.05 o
  10   2 -13      276.23      206.63     35.10 o
  11   2 -13     1867.04     2104.11    113.49 o
  12   2 -13      343.73      370.74     48.06 o
  13   2 -13      626.96      560.32     59.93 o
  14   2 -13      132.47       74.18     31.51 o
  15   2 -13      922.64     1071.91    122.68 o
  16   2 -13      125.44       51.33     24.09 o
  17   2 -13      295.12      211.42     77.82 o
  18   2 -13       19.27      100.68     45.32 o
  19   2 -13        1.14        0.00     33.44 o
  20   2 -13       54.55       55.05     32.78 o
  21   2 -13        0.96       65.87     38.83 o
   0   3 -13      209.35      301.39     67.42 o
   1   3 -13      271.64      295.54     36.67 o
   2   3 -13     1224.04     1301.27     88.72 o
   3   3 -13     1105.58      996.49     59.45 o
   4   3 -13      749.40      722.14     50.48 o
   5   3 -13      156.61      158.34     27.19 o
   6   3 -13      595.77      551.06     60.81 o
   7   3 -13      446.05      460.86     45.32 o
   8   3 -13      206.54      187.23     29.42 o
   9   3 -13       44.29       33.38     13.16 o
  10   3 -13      393.32      337.17     76.04 o
  11   3 -13      157.44      145.81     34.07 o
  12   3 -13      265.85      262.85     49.43 o
  13   3 -13      625.26      706.34     83.20 o
  14   3 -13       47.40       18.35     23.03 o
  15   3 -13       84.09       91.93     27.11 o
  16   3 -13        8.19        0.00     42.02 o
  17   3 -13        1.91       14.77     30.40 o
  18   3 -13       51.99       22.80     34.49 o
  19   3 -13       25.05        5.90     28.85 o
  20   3 -13       81.63        1.61     33.53 o
   1   4 -13     1300.41     1280.18     82.17 o
   2   4 -13     1300.38     1347.96     75.04 o
   3   4 -13      133.95      141.57     24.95 o
   4   4 -13      418.01      466.90     47.43 o
   5   4 -13      175.84      163.47     26.54 o
   6   4 -13      237.02      196.09     33.24 o
   7   4 -13      549.47      623.14     61.76 o
   8   4 -13      112.00      103.04     29.14 o
   9   4 -13      556.05      563.36     71.12 o
  10   4 -13      490.25      429.55     62.55 o
  11   4 -13       66.15       87.56     29.35 o
  12   4 -13       99.53       74.75     30.20 o
  13   4 -13       59.22       56.01     33.35 o
  14   4 -13       97.15       95.56     32.45 o
  15   4 -13       33.45       66.76     25.35 o
  16   4 -13      139.38      141.33     44.12 o
  17   4 -13       27.43        0.00     27.95 o
  18   4 -13      290.67      248.39     64.34 o
  19   4 -13        0.38        0.00     32.52 o
   0   5 -13      889.59      816.98    119.75 o
   1   5 -13       87.03       54.83     27.94 o
   2   5 -13      108.32      116.52     20.67 o
   3   5 -13      109.96       83.88     18.32 o
   4   5 -13      578.67      602.09     50.77 o
   5   5 -13      322.73      320.91     46.97 o
   6   5 -13      362.80      331.45     45.11 o
   7   5 -13       95.74       74.52     25.02 o
   8   5 -13       93.49      128.36     32.39 o
   9   5 -13      147.61      134.94     30.02 o
  10   5 -13      458.22      488.59     63.21 o
  11   5 -13       22.56       75.95     28.73 o
  12   5 -13        3.32        0.00     33.58 o
  13   5 -13        7.82        8.21     20.40 o
  14   5 -13       90.43       32.12     31.30 o
  15   5 -13       36.58       37.23     31.76 o
  16   5 -13       89.40       97.85     45.24 o
  17   5 -13        4.49        6.24     35.13 o
   1   6 -13       26.90       11.41     20.89 o
   2   6 -13      727.84      776.43     91.44 o
   3   6 -13       68.04       35.95     32.85 o
   4   6 -13      175.77      151.67     40.56 o
   5   6 -13      410.07      498.99     79.72 o
   6   6 -13      359.84      410.77     77.64 o
   7   6 -13       84.54      137.37     39.30 o
   8   6 -13      107.25       93.80     29.54 o
   9   6 -13       68.37       53.06     24.65 o
  10   6 -13      154.71      142.80     45.43 o
  11   6 -13       20.82       42.48     27.03 o
  12   6 -13       17.00        0.00     58.98 o
  13   6 -13      103.96       61.07     36.85 o
  14   6 -13       13.50       62.23     35.29 o
  15   6 -13      131.50       38.93     54.86 o
   0   7 -13        0.25        0.00     33.77 o
   1   7 -13       34.98       17.20     20.46 o
   2   7 -13      144.02      204.89     42.09 o
   3   7 -13       53.56       65.95     28.78 o
   4   7 -13       65.01       40.59     57.37 o
   5   7 -13       51.18        2.32     22.77 o
   6   7 -13       22.17       58.51     35.14 o
   7   7 -13       12.50       83.53     44.38 o
   8   7 -13        0.32        0.00     46.34 o
   9   7 -13       66.49       11.04     44.94 o
  10   7 -13       75.58       80.04     82.07 o
  11   7 -13        3.31        9.25     28.21 o
   1   8 -13       92.89       82.38     40.43 o
   2   8 -13       45.15       56.23     52.71 o
   3   8 -13       49.64       71.81     42.82 o
   4   8 -13       61.81       30.32     38.60 o
   5   8 -13       21.32       31.76     48.09 o
   6   8 -13       23.30       16.85     26.61 o
   0   0 -12    14728.52    15801.67    268.85 o
   2   0 -12       14.00       42.46     13.50 o
   4   0 -12     2313.93     2518.92     65.94 o
   6   0 -12     2138.23     2044.58     61.16 o
   8   0 -12     6972.39     7383.79    209.41 o
  10   0 -12     1209.78     1290.86    112.22 o
  12   0 -12     1660.33     1745.81    148.57 o
  14   0 -12     1053.97     1181.07    178.01 o
  16   0 -12      352.69      281.16     71.64 o
  18   0 -12       45.61       82.43     55.95 o
  20   0 -12       31.95       64.27     97.79 o
  22   0 -12       88.30      159.61    101.67 o
   1   1 -12     1789.76     1719.19     47.31 o
   2   1 -12      145.69      229.98     17.94 o
   3   1 -12      499.35      535.02     29.53 o
   4   1 -12     4390.95     4590.00     86.01 o
   5   1 -12     3642.16     3810.58     86.45 o
   6   1 -12      234.83      226.26     19.64 o
   7   1 -12       65.83       80.42     11.27 o
   8   1 -12      622.40      643.45     38.76 o
   9   1 -12       81.60      125.29     20.32 o
  10   1 -12     1422.27     1445.72     68.98 o
  11   1 -12      423.62      415.93     40.54 o
  12   1 -12      625.68      719.71     54.26 o
  13   1 -12      477.35      483.73     65.57 o
  14   1 -12        5.41        1.80     20.86 o
  15   1 -12       63.06       57.22     27.27 o
  16   1 -12      261.58      304.01     57.89 o
  17   1 -12      136.89       94.20     48.76 o
  18   1 -12      115.55       94.34     47.41 o
  19   1 -12      133.96      295.58     70.46 o
  20   1 -12       87.62       77.80     54.50 o
  21   1 -12        6.73        7.99     35.46 o
  22   1 -12        1.35        0.00     26.16 o
   0   2 -12      428.81      478.39     58.65 o
   1   2 -12     2628.15     2546.24     88.30 o
   2   2 -12      467.05      458.68     36.28 o
   3   2 -12      448.93      408.09     35.93 o
   4   2 -12      666.21      698.81     46.21 o
   5   2 -12     2090.15     2222.35     80.75 o
   6   2 -12      238.00      249.06     27.85 o
   7   2 -12     2241.53     2243.04     78.50 o
   8   2 -12        7.18       10.48     10.57 o
   9   2 -12      676.94      697.00     53.02 o
  10   2 -12      272.13      270.82     28.92 o
  11   2 -12     1023.10     1069.26     62.88 o
  12   2 -12        3.24       13.78     12.77 o
  13   2 -12      230.09      297.71     49.78 o
  14   2 -12      100.16      115.26     32.14 o
  15   2 -12      183.48      267.25     62.15 o
  16   2 -12       98.74      123.84     28.40 o
  17   2 -12       53.13       47.02     31.01 o
  18   2 -12       46.07       26.70     19.73 o
  19   2 -12      127.42      226.93     64.21 o
  20   2 -12       48.33       35.49     30.02 o
  21   2 -12        7.36        9.18     30.68 o
   1   3 -12     1392.18     1406.70     78.59 o
   2   3 -12     1602.20     1685.19     72.90 o
   3   3 -12      339.47      318.31     33.96 o
   4   3 -12       87.39       91.91     17.69 o
   5   3 -12      433.84      490.46     48.55 o
   6   3 -12      448.05      457.60     53.77 o
   7   3 -12       59.00       64.31     15.28 o
   8   3 -12     2209.90     2352.27    110.37 o
   9   3 -12     1044.74     1086.53     73.66 o
  10   3 -12        5.64        6.28     10.74 o
  11   3 -12      638.61      696.77     75.39 o
  12   3 -12      542.52      736.75     81.53 o
  13   3 -12       95.57       98.56     29.02 o
  14   3 -12       76.02      108.42     31.68 o
  15   3 -12      286.86      265.82     74.68 o
  16   3 -12       68.91       66.06     38.74 o
  17   3 -12       14.23        0.00     49.10 o
  18   3 -12       14.18       14.89     31.41 o
  19   3 -12      131.39       48.81     41.74 o
  20   3 -12       70.90      121.28     50.82 o
   0   4 -12      478.43      484.86     68.06 o
   1   4 -12      732.25      695.58     48.13 o
   2   4 -12      958.22     1041.68     67.94 o
   3   4 -12      250.29      240.77     34.05 o
   4   4 -12       24.46       33.49     13.54 o
   5   4 -12     1138.89     1107.91     71.26 o
   6   4 -12      901.22      966.09     70.12 o
   7   4 -12       77.65       46.71     21.16 o
   8   4 -12     1409.40     1568.16     90.80 o
   9   4 -12      195.04      194.77     41.38 o
  10   4 -12      336.09      415.97     60.48 o
  11   4 -12       34.02       19.91     22.18 o
  12   4 -12      182.30      270.26     57.97 o
  13   4 -12      295.57      265.41     51.19 o
  14   4 -12      213.78      197.38     43.28 o
  15   4 -12       10.68       27.36     17.89 o
  16   4 -12       13.74       11.85     24.67 o
  17   4 -12        7.74        0.00     24.72 o
  18   4 -12       34.53       33.07     27.59 o
  19   4 -12      195.53      140.75     61.54 o
   1   5 -12        4.17        0.00      9.90 o
   2   5 -12      167.61      163.46     24.53 o
   3   5 -12       40.81       43.02     16.11 o
   4   5 -12       25.99        5.97     14.72 o
   5   5 -12      605.82      674.48     62.31 o
   6   5 -12       43.31       59.13     19.09 o
   7   5 -12      153.63      185.43     30.68 o
   8   5 -12      213.41      249.89     41.70 o
   9   5 -12      219.99      192.47     37.41 o
  10   5 -12       74.99      109.96     32.34 o
  11   5 -12       24.76       39.50     21.65 o
  12   5 -12       26.29       31.46     21.76 o
  13   5 -12        2.74        0.00     30.28 o
  14   5 -12       69.05       32.53     16.96 o
  15   5 -12        8.50       18.94     29.39 o
  16   5 -12      134.23       80.61     43.92 o
  17   5 -12       46.43       61.15     24.77 o
  18   5 -12      105.56      224.66     66.50 o
   0   6 -12       69.33       76.69     38.67 o
   1   6 -12      338.15      356.13     47.75 o
   2   6 -12      637.94      708.07     71.10 o
   3   6 -12      113.28      103.21     27.90 o
   4   6 -12      139.43       67.36     23.27 o
   5   6 -12      137.19      133.89     32.87 o
   6   6 -12       40.07       46.91     21.60 o
   7   6 -12       84.82       37.46     19.49 o
   8   6 -12       41.51       67.14     21.83 o
   9   6 -12       54.39       56.88     21.61 o
  10   6 -12       27.52       33.19     22.76 o
  11   6 -12      112.99       43.75     40.56 o
  12   6 -12       18.57        0.00     34.50 o
  13   6 -12       34.36       17.90     20.67 o
  14   6 -12       63.62       44.53     41.68 o
  15   6 -12       34.16       27.38     30.63 o
   1   7 -12        9.51        0.00     25.73 o
   2   7 -12       16.16       13.55     18.59 o
   3   7 -12      182.69      277.55     57.81 o
   4   7 -12      127.03      241.02     63.57 o
   5   7 -12        3.78        5.12     25.84 o
   6   7 -12       12.92       26.67     31.81 o
   7   7 -12       39.93        0.00     23.76 o
   8   7 -12        0.32        0.00     35.39 o
   9   7 -12        8.75       97.67     41.44 o
  10   7 -12        1.03       52.75     44.82 o
  11   7 -12       96.11      206.18     61.74 o
  12   7 -12       30.37        0.00     54.96 o
   0   8 -12      176.79      202.05     72.31 o
   1   8 -12      160.58      131.17     38.33 o
   2   8 -12      120.32      141.05     49.34 o
   3   8 -12       95.87       42.96     25.41 o
   4   8 -12       12.28       32.07     23.59 o
   5   8 -12        1.79        4.42     27.95 o
   6   8 -12       32.22       42.97     85.09 o
   7   8 -12       39.80       29.47     53.43 o
   2   0 -11       61.98       50.96     10.22 o
   4   0 -11    23618.61    23807.87    471.08 o
   6   0 -11     7157.16     7838.33    193.04 o
   8   0 -11      191.64      149.07     24.01 o
  10   0 -11     1209.52     1426.13    124.75 o
  12   0 -11     2979.84     2945.91    137.14 o
  14   0 -11     1398.06     1404.89    121.21 o
  16   0 -11      898.09      995.45    162.75 o
  18   0 -11      331.15      318.79     81.29 o
  20   0 -11       35.25      178.38     62.48 o
  22   0 -11       33.39      128.48     77.86 o
   0   1 -11       20.31       12.10      8.36 o
   1   1 -11     1961.20     1965.39     45.99 o
   2   1 -11     5385.09     5608.90     82.56 o
   3   1 -11      808.01      822.94     35.16 o
   4   1 -11     5859.88     6211.16     92.55 o
   5   1 -11     2582.83     2688.80     79.01 o
   6   1 -11      304.91      272.40     20.21 o
   7   1 -11      728.77      812.39     43.80 o
   8   1 -11      522.29      616.07     38.39 o
   9   1 -11      250.29      265.50     27.30 o
  10   1 -11       60.68       54.94     14.60 o
  11   1 -11      121.18      129.97     17.03 o
  12   1 -11      391.57      366.17     29.16 o
  13   1 -11      476.88      491.53     38.98 o
  14   1 -11      584.25      608.52     81.38 o
  15   1 -11       25.92       50.99     27.77 o
  16   1 -11      311.69      317.54     65.90 o
  17   1 -11      120.99      125.32     38.68 o
  18   1 -11      136.44      223.20     57.72 o
  19   1 -11        8.80        0.00     32.98 o
  20   1 -11       37.50       65.85     57.88 o
  21   1 -11      113.29      122.50     84.90 o
  22   1 -11        3.71       23.61     28.76 o
   1   2 -11     4893.22     4869.38    119.36 o
   2   2 -11     4230.03     4401.94     84.96 o
   3   2 -11      605.60      635.10     43.92 o
   4   2 -11      289.24      274.49     28.28 o
   5   2 -11      208.07      209.95     24.61 o
   6   2 -11      105.77       93.43     13.85 o
   7   2 -11     1371.42     1340.16     59.58 o
   8   2 -11      834.41      823.34     44.65 o
   9   2 -11     1743.90     1818.64     93.23 o
  10   2 -11       97.71       77.53     15.23 o
  11   2 -11     1462.05     1470.62     89.27 o
  12   2 -11      236.67      268.49     45.17 o
  13   2 -11      111.51       57.53     38.88 o
  14   2 -11      179.13       68.74     35.91 o
  15   2 -11      296.22      354.49     69.30 o
  16   2 -11       87.11       41.69     24.45 o
  17   2 -11       33.90       36.01     40.05 o
  18   2 -11       81.02       47.32     35.89 o
  19   2 -11       88.58       83.96     38.11 o
  20   2 -11      185.91      189.00     56.19 o
  21   2 -11        3.54       45.29     52.91 o
  22   2 -11        0.44      102.21     60.60 o
   0   3 -11     1838.88     1794.10    123.75 o
   1   3 -11     1485.08     1499.51     65.65 o
   2   3 -11      467.07      499.10     40.99 o
   3   3 -11       35.77       23.35     10.90 o
   4   3 -11       10.95        0.00      7.88 o
   5   3 -11      902.62     1043.35     74.31 o
   6   3 -11       92.51      122.83     26.32 o
   7   3 -11      245.93      275.50     42.24 o
   8   3 -11     1180.75     1345.45     99.46 o
   9   3 -11      262.48      240.49     43.26 o
  10   3 -11      571.81      703.82     75.04 o
  11   3 -11      107.99       86.96     29.76 o
  12   3 -11      306.00      326.35     54.43 o
  13   3 -11     1015.21     1122.50    101.19 o
  14   3 -11       42.04       53.46     30.89 o
  15   3 -11       39.78       66.52     25.71 o
  16   3 -11        1.99       16.55     44.52 o
  17   3 -11       35.41        0.00     40.54 o
  18   3 -11      126.94      135.44     48.77 o
  19   3 -11        6.28        6.45     57.82 o
  20   3 -11      115.39       80.69     55.11 o
  21   3 -11      121.52       48.11     33.95 o
   1   4 -11     1478.75     1536.86     71.80 o
   2   4 -11      451.46      459.38     39.80 o
   3   4 -11       82.92       76.34     20.76 o
   4   4 -11     1575.48     1621.18     82.56 o
   5   4 -11        7.25       16.20     10.78 o
   6   4 -11       19.98        8.75     11.59 o
   7   4 -11       93.20       68.69     15.56 o
   8   4 -11       59.92       76.17     17.46 o
   9   4 -11      446.06      464.68     62.51 o
  10   4 -11      137.46      221.73     45.66 o
  11   4 -11      688.46      827.81     88.64 o
  12   4 -11      216.85      266.32     49.83 o
  13   4 -11       14.99       27.86     40.96 o
  14   4 -11       20.47        9.23     21.53 o
  15   4 -11        1.96       40.79     23.33 o
  16   4 -11       63.51       52.76     28.16 o
  17   4 -11      249.55      392.31     71.52 o
  18   4 -11       10.02       11.08     30.80 o
  19   4 -11       39.61        0.00     46.86 o
  20   4 -11       52.02        0.00     30.84 o
   0   5 -11      156.57      105.05     28.64 o
   1   5 -11      190.76      176.71     25.71 o
   2   5 -11       59.37       49.48     10.93 o
   3   5 -11      279.26      267.88     26.92 o
   4   5 -11       90.38       97.52     17.30 o
   5   5 -11      500.92      502.65     41.55 o
   6   5 -11      172.71      194.11     31.93 o
   7   5 -11      113.26       80.26     20.53 o
   8   5 -11     1158.81     1333.90     97.81 o
   9   5 -11       97.21       36.33     19.47 o
  10   5 -11       20.42        0.00     20.76 o
  11   5 -11       94.49      122.76     33.03 o
  12   5 -11       19.46        0.70     18.41 o
  13   5 -11       35.88       21.69     21.42 o
  14   5 -11       11.30        6.19     17.26 o
  15   5 -11      116.26       60.39     45.12 o
  16   5 -11      255.21      305.79     61.58 o
  17   5 -11       69.68      116.63     42.03 o
  18   5 -11       33.93       54.39     68.52 o
   1   6 -11        4.98       10.45     13.88 o
   2   6 -11       43.32       53.80     22.33 o
   3   6 -11      597.94      639.77     81.35 o
   4   6 -11      682.97      786.15     76.88 o
   5   6 -11      546.37      609.17     60.21 o
   6   6 -11       59.63       49.63     19.84 o
   7   6 -11        5.51       26.68     17.17 o
   8   6 -11        5.84       41.46     19.46 o
   9   6 -11       85.43       75.24     23.08 o
  10   6 -11       45.48       21.69     15.85 o
  11   6 -11        4.60       21.40     17.91 o
  12   6 -11       34.23       48.44     21.75 o
  13   6 -11       11.04       31.81     27.05 o
  14   6 -11       56.96       53.23     25.72 o
  15   6 -11        3.68       12.01     22.64 o
  16   6 -11       44.02       80.33     38.33 o
   0   7 -11      140.12      234.89     83.13 o
   1   7 -11       29.57       12.25     31.62 o
   2   7 -11      182.81      131.35     40.65 o
   3   7 -11       62.03       94.35     34.73 o
   4   7 -11      175.77       79.65     34.91 o
   5   7 -11      457.75      639.29    101.63 o
   6   7 -11      241.14      400.00     83.21 o
   7   7 -11       33.21       13.59     17.71 o
   8   7 -11      129.18      241.11     65.03 o
   9   7 -11        8.23        0.00     34.59 o
  10   7 -11        3.37        6.80     54.20 o
  11   7 -11       39.69       84.73     41.23 o
  12   7 -11      105.02      159.06     54.81 o
  13   7 -11      104.03       85.35     44.33 o
   1   8 -11       67.38       51.85     33.35 o
   2   8 -11       68.39      156.25     50.38 o
   3   8 -11       15.78        3.14     20.43 o
   4   8 -11       22.69       21.05     25.04 o
   5   8 -11       29.24       24.95     28.72 o
   6   8 -11       20.09        0.00     16.70 o
   7   8 -11       48.78       14.78     27.06 o
   8   8 -11        4.34        0.00     33.21 o
   0   0 -10     8998.65     8756.49    174.91 o
   2   0 -10     3583.98     3737.35     93.05 o
   4   0 -10     2032.00     2264.74    135.71 o
   6   0 -10     1138.31     1149.31     51.26 o
   8   0 -10     7872.66     8312.36    158.33 o
  10   0 -10      263.46      231.19     38.55 o
  12   0 -10      393.96      401.28     51.53 o
  14   0 -10       96.83      143.98     41.08 o
  16   0 -10     1116.20     1232.03    127.24 o
  18   0 -10      747.61      954.37    135.73 o
  20   0 -10      106.09      109.67     53.90 o
  22   0 -10       17.99        0.00    124.82 o
   1   1 -10     1464.42     1436.06     39.15 o
   2   1 -10     3036.88     3258.30     61.49 o
   3   1 -10     1074.68     1082.31     35.27 o
   4   1 -10       68.49       61.07      8.41 o
   5   1 -10     2227.77     2255.97     64.76 o
   6   1 -10     1864.54     2012.60     67.04 o
   7   1 -10     2060.45     2216.17     71.95 o
   8   1 -10      358.69      383.96     30.87 o
   9   1 -10     1035.80     1040.15     55.45 o
  10   1 -10      289.10      279.76     27.01 o
  11   1 -10       84.97       76.18     18.25 o
  12   1 -10        4.39        3.07     14.08 o
  13   1 -10      464.20      446.16     43.84 o
  14   1 -10      440.58      422.92     46.30 o
  15   1 -10      273.80      317.89     56.84 o
  16   1 -10      177.72      182.11     48.95 o
  17   1 -10      233.30      314.48     67.54 o
  18   1 -10       97.74      225.34     59.76 o
  19   1 -10        8.57       25.76     45.52 o
  20   1 -10       56.02       48.04     32.49 o
  21   1 -10        9.24       38.18     39.45 o
  22   1 -10       56.99      118.99     46.46 o
   0   2 -10      407.65      400.29     45.41 o
   1   2 -10     6623.90     6414.59    133.37 o
   2   2 -10     1006.65     1019.93     46.37 o
   3   2 -10     5775.93     5780.85    130.02 o
   4   2 -10       84.58       98.16     16.23 o
   5   2 -10     3046.28     2926.40    102.71 o
   6   2 -10     1457.01     1544.86     64.21 o
   7   2 -10      889.90      804.78     48.14 o
   8   2 -10     6148.56     6361.49    128.18 o
   9   2 -10     1836.58     1816.71     74.92 o
  10   2 -10      448.31      416.34     33.41 o
  11   2 -10      158.74      181.62     29.83 o
  12   2 -10        7.04        1.77     18.04 o
  13   2 -10     1664.42     1874.00    125.38 o
  14   2 -10       29.94        0.00     27.02 o
  15   2 -10      336.23      323.96     64.76 o
  16   2 -10        2.19       43.09     30.41 o
  17   2 -10       40.59       54.02     36.50 o
  18   2 -10      195.16      194.92     56.79 o
  19   2 -10        6.22       24.72     35.41 o
  20   2 -10      134.13      198.42     58.94 o
  21   2 -10      233.74      253.58     70.81 o
  22   2 -10        2.43       86.74     51.52 o
   1   3 -10      814.58      789.79     49.61 o
   2   3 -10     3028.51     3181.56    105.54 o
   3   3 -10       40.11       28.09     12.84 o
   4   3 -10      858.13     1046.07     69.37 o
   5   3 -10      457.57      483.14     49.37 o
   6   3 -10      335.29      353.98     41.01 o
   7   3 -10      178.51      178.94     29.46 o
   8   3 -10      164.10      146.88     30.96 o
   9   3 -10       78.93       75.93     23.57 o
  10   3 -10      107.85      104.31     23.99 o
  11   3 -10      792.76      798.90     81.96 o
  12   3 -10     1184.50     1151.07     98.41 o
  13   3 -10       71.71       52.14     19.09 o
  14   3 -10       57.76       25.80     28.75 o
  15   3 -10       11.60        9.91     30.80 o
  16   3 -10       44.89       67.11     35.58 o
  17   3 -10       18.98       41.87     35.17 o
  18   3 -10       90.21      109.45     38.16 o
  19   3 -10        6.01        8.96     33.70 o
  20   3 -10       11.27        0.00     31.29 o
  21   3 -10       47.14       16.16     37.07 o
   0   4 -10     8581.58     9126.46    218.23 o
   1   4 -10      175.83      206.89     26.64 o
   2   4 -10      929.75      933.10     66.77 o
   3   4 -10      360.38      449.74     48.64 o
   4   4 -10      839.29      815.81     57.27 o
   5   4 -10     1224.11     1338.40     75.96 o
   6   4 -10      229.52      269.04     29.17 o
   7   4 -10       91.93      106.55     18.84 o
   8   4 -10      120.04      102.93     20.50 o
   9   4 -10      333.57      282.26     41.66 o
  10   4 -10      426.68      459.10     62.65 o
  11   4 -10      557.20      557.52     72.14 o
  12   4 -10      303.50      247.52     69.35 o
  13   4 -10      177.38      247.06     50.82 o
  14   4 -10       37.91       31.79     25.85 o
  15   4 -10      152.76      199.78     47.56 o
  16   4 -10      147.15      119.42     38.50 o
  17   4 -10       31.87       50.79     27.22 o
  18   4 -10      126.85      158.98     62.43 o
  19   4 -10       31.83        0.00     43.69 o
  20   4 -10       34.84       14.00     38.12 o
   1   5 -10      695.47      743.39     50.37 o
   2   5 -10       96.84       53.30     12.05 o
   3   5 -10      534.27      675.12     59.45 o
   4   5 -10       11.18        6.68      9.32 o
   5   5 -10        6.87       16.71     19.36 o
   6   5 -10       98.99       90.18     21.11 o
   7   5 -10      140.47      157.15     28.62 o
   8   5 -10     1045.77     1061.61     71.96 o
   9   5 -10      213.08      240.42     42.00 o
  10   5 -10      282.44      275.87     47.30 o
  11   5 -10       11.63        3.55     11.67 o
  12   5 -10        1.04        0.00     26.38 o
  13   5 -10       39.40       31.84     32.20 o
  14   5 -10       25.43       24.49     24.35 o
  15   5 -10       68.84       63.74     29.12 o
  16   5 -10       15.98        0.00     32.99 o
  17   5 -10       21.15       63.55     32.05 o
  18   5 -10       43.85       72.18     44.52 o
   0   6 -10      180.63      271.48     57.17 o
   1   6 -10      400.02      608.63     71.31 o
   2   6 -10      157.42      167.39     36.23 o
   3   6 -10        2.91        9.27     13.20 o
   4   6 -10       79.39       47.27     16.45 o
   5   6 -10       69.67       48.57     21.62 o
   6   6 -10       18.84       12.48     12.08 o
   7   6 -10      235.21      199.32     36.05 o
   8   6 -10      118.07      121.52     27.52 o
   9   6 -10      101.76       62.33     22.66 o
  10   6 -10       24.55       23.43     15.14 o
  11   6 -10        3.13       16.30     29.81 o
  12   6 -10        6.06        0.00     26.79 o
  13   6 -10       24.93       22.58     46.34 o
  14   6 -10       60.23       26.70     42.01 o
  15   6 -10       79.03      150.56     44.43 o
  16   6 -10       59.54        0.00     20.81 o
   1   7 -10       13.02       11.25     14.43 o
   2   7 -10      146.64      174.74     40.63 o
   3   7 -10       23.29       38.23     27.72 o
   4   7 -10       52.44       30.46     14.61 o
   5   7 -10       23.58       12.56     29.45 o
   6   7 -10      151.23      156.50     39.89 o
   7   7 -10        4.61       27.92     29.03 o
   8   7 -10        1.34        4.71     20.95 o
   9   7 -10       29.34       12.99     21.48 o
  10   7 -10        3.95        9.59     29.74 o
  11   7 -10        9.87       18.53     28.33 o
  12   7 -10       25.08        0.00     52.46 o
  13   7 -10       20.47       35.75     32.82 o
   0   8 -10       40.74       70.27     50.44 o
   1   8 -10       37.44       31.07     37.76 o
   2   8 -10       15.41        9.61     40.61 o
   3   8 -10       27.13       93.84     41.42 o
   4   8 -10        3.89        0.68     18.34 o
   5   8 -10       57.51       10.57     26.50 o
   6   8 -10      118.89      132.29     51.42 o
   7   8 -10       69.09       58.87     38.38 o
   8   8 -10       89.57       46.95     39.97 o
   9   8 -10       15.01        0.00     43.82 o
   2   0  -9    32496.45    32985.86    330.06 o
   4   0  -9      282.01      318.21     35.88 o
   6   0  -9    30274.54    31220.25    489.97 o
   8   0  -9      898.57      824.55     45.25 o
  10   0  -9      834.85      832.23     72.17 o
  12   0  -9      572.26      591.01     59.43 o
  14   0  -9     1038.27     1017.99    107.89 o
  16   0  -9      576.18      577.21     86.46 o
  18   0  -9     2066.80     2676.72    328.39 o
  20   0  -9      248.29      267.93     91.79 o
  22   0  -9       56.24       66.46     76.13 o
   0   1  -9      134.71      154.58     18.80 o
   1   1  -9     1333.05     1333.58     38.80 o
   2   1  -9     3612.20     3674.79     61.23 o
   3   1  -9      346.17      365.34     20.18 o
   4   1  -9      638.34      635.24     26.83 o
   5   1  -9     4410.09     4687.92     95.27 o
   6   1  -9     1937.80     2124.73     63.13 o
   7   1  -9     1065.37     1260.10     51.64 o
   8   1  -9     1029.13     1078.82     51.50 o
   9   1  -9      756.22      687.07     49.30 o
  10   1  -9      219.54      219.27     21.36 o
  11   1  -9     1638.56     1634.62     77.79 o
  12   1  -9        1.89        6.44     12.42 o
  13   1  -9      118.46      137.01     22.68 o
  14   1  -9     1612.81     1688.73     94.24 o
  15   1  -9       53.78       68.42     20.34 o
  16   1  -9      143.43      131.50     54.36 o
  17   1  -9        7.68       52.42     33.60 o
  18   1  -9      109.48      153.26     38.45 o
  19   1  -9       60.21       47.94     22.76 o
  20   1  -9       66.27       29.09     32.69 o
  21   1  -9        8.29        9.12     75.99 o
  22   1  -9       42.81       32.97     41.01 o
  23   1  -9        1.20        2.83     20.99 o
   1   2  -9     5650.11     5617.12    109.36 o
   2   2  -9     2212.30     2292.00     74.94 o
   3   2  -9    10918.28    11177.23    166.64 o
   4   2  -9     4003.64     4105.42    125.87 o
   5   2  -9     4564.80     4605.93    142.48 o
   6   2  -9     2849.08     3180.54    102.75 o
   7   2  -9      587.39      612.76     45.87 o
   8   2  -9      573.29      587.51     51.20 o
   9   2  -9      995.04     1003.91     68.01 o
  10   2  -9     1114.66     1190.76     77.06 o
  11   2  -9     2758.17     3008.76    127.24 o
  12   2  -9      178.13      233.48     42.19 o
  13   2  -9     1084.80     1166.18     98.19 o
  14   2  -9      793.98      840.14     99.78 o
  15   2  -9     2431.57     2469.17    175.52 o
  16   2  -9      156.69      161.90     47.64 o
  17   2  -9      107.46       90.81     26.98 o
  18   2  -9      173.55      163.96     49.23 o
  19   2  -9       63.05      150.73     49.63 o
  20   2  -9      125.57      121.34     42.70 o
  21   2  -9      108.74      211.29     82.88 o
  22   2  -9        6.78        0.00     41.03 o
   0   3  -9     1178.68     1057.41     58.54 o
   1   3  -9      730.74      754.88     49.06 o
   2   3  -9      172.25      183.54     26.97 o
   3   3  -9      691.93      741.97     55.73 o
   4   3  -9     2455.05     2656.77     96.98 o
   5   3  -9      195.17      139.94     27.49 o
   6   3  -9      126.70      148.61     26.43 o
   7   3  -9       44.55       29.23     18.46 o
   8   3  -9      546.37      494.19     49.88 o
   9   3  -9      111.84      149.99     33.24 o
  10   3  -9      256.99      230.41     42.45 o
  11   3  -9     1971.91     2063.02    128.52 o
  12   3  -9      221.75      258.78     49.90 o
  13   3  -9       79.28       59.54     23.29 o
  14   3  -9       27.61       30.64     20.03 o
  15   3  -9       51.03       68.28     26.79 o
  16   3  -9       24.51       43.60     30.80 o
  17   3  -9       26.39       53.70     32.40 o
  18   3  -9        8.23       17.97     26.61 o
  19   3  -9       46.72       45.55     25.52 o
  20   3  -9       27.42       81.68     35.07 o
  21   3  -9        6.33       25.58     28.02 o
   1   4  -9     2436.32     2565.63     92.43 o
   2   4  -9     2359.84     2481.86     91.99 o
   3   4  -9      484.88      509.19     42.38 o
   4   4  -9     1711.28     1771.39     81.48 o
   5   4  -9      631.35      631.77     48.76 o
   6   4  -9      127.80       92.48     18.81 o
   7   4  -9     1141.51     1173.05     62.11 o
   8   4  -9       37.85       18.77      9.96 o
   9   4  -9      122.16       45.68     24.71 o
  10   4  -9       65.99       82.18     29.61 o
  11   4  -9     1798.96     1860.99    129.19 o
  12   4  -9      131.04      175.58     40.66 o
  13   4  -9      295.21      310.91     53.73 o
  14   4  -9      135.05      154.60     37.26 o
  15   4  -9       65.65       61.33     38.20 o
  16   4  -9       26.07       88.13     34.58 o
  17   4  -9       38.87        0.00     24.63 o
  18   4  -9      174.50      166.48     54.16 o
  19   4  -9       67.66       99.81     41.77 o
  20   4  -9       11.60       50.84     52.13 o
   0   5  -9      491.51      507.64     50.85 o
   1   5  -9     1060.85     1019.53     51.90 o
   2   5  -9       52.53       48.34     14.02 o
   3   5  -9      123.39      102.34     22.47 o
   4   5  -9      217.44      219.59     34.76 o
   5   5  -9       22.48       10.26     19.34 o
   6   5  -9     1237.94     1360.48     81.78 o
   7   5  -9      182.22      194.81     30.19 o
   8   5  -9      231.91      237.54     40.26 o
   9   5  -9      192.99      207.75     36.70 o
  10   5  -9       24.93       41.91     18.47 o
  11   5  -9       10.01        0.00     16.96 o
  12   5  -9        7.25        0.00     16.57 o
  13   5  -9       28.46        0.40     23.06 o
  14   5  -9        7.38        0.00     38.93 o
  15   5  -9       53.14       19.40     17.92 o
  16   5  -9        1.76        0.00     17.33 o
  17   5  -9       11.99        6.94     17.17 o
  18   5  -9       15.26       57.47     27.41 o
  19   5  -9       19.89       23.60     25.28 o
   1   6  -9       91.21      103.10     26.47 o
   2   6  -9      826.95      971.95     91.13 o
   3   6  -9      147.23      186.76     30.26 o
   4   6  -9       26.70       24.28     12.44 o
   5   6  -9      107.87       86.14     20.82 o
   6   6  -9      188.71      191.37     30.29 o
   7   6  -9      174.38      198.62     35.13 o
   8   6  -9        3.18       29.53     16.35 o
   9   6  -9      336.97      373.42     51.62 o
  10   6  -9      212.61      216.84     44.68 o
  11   6  -9       58.41       73.11     30.66 o
  12   6  -9        2.29        3.78     20.15 o
  13   6  -9       29.30        0.00     19.99 o
  14   6  -9      208.02      175.49     36.76 o
  15   6  -9       90.85      140.57     40.01 o
  16   6  -9       48.48       26.02     24.86 o
   0   7  -9       31.54       55.94     43.76 o
   1   7  -9       19.27        0.00     28.83 o
   2   7  -9       95.41       82.00     32.12 o
   3   7  -9      336.50      400.88     56.83 o
   4   7  -9      164.85      198.32     40.27 o
   5   7  -9       13.86        6.27     16.71 o
   6   7  -9      585.73      658.96     89.50 o
   7   7  -9       73.07       63.58     29.60 o
   8   7  -9       40.06        6.21     18.09 o
   9   7  -9       14.15        0.00     26.45 o
  10   7  -9       34.58       21.81     24.90 o
  11   7  -9       12.10       48.87     25.85 o
  12   7  -9        3.91       32.05     31.35 o
  13   7  -9       69.78        0.00     57.52 o
  14   7  -9       39.02        0.00     32.80 o
   1   8  -9        0.20       13.15     43.96 o
   2   8  -9        9.59       26.60     15.86 o
   3   8  -9        1.28        0.00     35.81 o
   4   8  -9       28.09       10.19     33.18 o
   5   8  -9      132.69      165.06     54.77 o
   6   8  -9       48.49        0.00     22.67 o
   7   8  -9       39.71        0.00     36.22 o
   8   8  -9       23.10       63.53     36.52 o
   9   8  -9       72.63       62.64     42.71 o
   0   0  -8      364.69      394.04     33.23 o
   2   0  -8     6765.61     6580.85    113.55 o
   4   0  -8     2909.33     2993.53     73.04 o
   6   0  -8    16090.98    16832.25    234.62 o
   8   0  -8     3987.65     3946.25    148.07 o
  10   0  -8     4216.34     4270.24    157.78 o
  12   0  -8      180.54      200.07     34.24 o
  14   0  -8     2335.04     2451.51    166.76 o
  16   0  -8      238.09      215.15     52.95 o
  18   0  -8     2618.48     2651.51    178.51 o
  20   0  -8      632.72      613.69    145.26 o
  22   0  -8      151.83      155.27     77.77 o
   1   1  -8     3114.15     3057.56     56.04 o
   2   1  -8      346.61      378.11     18.55 o
   3   1  -8       86.84       94.90      9.96 o
   4   1  -8     5567.14     5462.71     83.01 o
   5   1  -8      215.86      243.26     19.87 o
   6   1  -8       17.21        5.32      8.17 o
   7   1  -8     3218.45     3510.56     89.57 o
   8   1  -8     3388.34     3317.29     82.09 o
   9   1  -8      208.98      239.92     21.15 o
  10   1  -8      846.61      902.27     47.94 o
  11   1  -8     1243.04     1279.51     65.69 o
  12   1  -8      230.57      241.69     31.95 o
  13   1  -8        7.43        3.87     11.28 o
  14   1  -8      373.98      362.78     42.57 o
  15   1  -8        1.50       11.51     13.09 o
  16   1  -8      220.32      253.08     44.61 o
  17   1  -8      202.68      220.20     55.33 o
  18   1  -8      105.04      110.87     34.29 o
  19   1  -8       40.78       20.91     29.80 o
  20   1  -8        4.53        0.00     32.39 o
  21   1  -8      191.74      258.30     66.15 o
  22   1  -8       20.56       25.09     25.29 o
  23   1  -8       35.09       82.02     40.57 o
   0   2  -8     4670.23     4864.34    149.32 o
   1   2  -8     4017.60     3939.66     73.65 o
   2   2  -8     2145.49     2304.04     60.09 o
   3   2  -8     1456.33     1505.26     68.12 o
   4   2  -8      284.08      305.18     33.29 o
   5   2  -8      440.30      416.87     37.03 o
   6   2  -8      138.75      101.17     18.27 o
   7   2  -8      688.64      622.54     45.99 o
   8   2  -8      972.10      962.44     59.41 o
   9   2  -8     1092.01     1047.65     69.62 o
  10   2  -8      656.11      596.37     38.82 o
  11   2  -8      533.62      557.90     54.92 o
  12   2  -8      236.23      206.43     39.44 o
  13   2  -8      329.25      313.17     53.97 o
  14   2  -8      148.84      158.86     42.25 o
  15   2  -8      635.51      615.24     86.93 o
  16   2  -8      523.91      524.64     81.29 o
  17   2  -8       83.82       42.07     33.05 o
  18   2  -8      278.89      355.51     70.37 o
  19   2  -8        8.18        0.00     34.38 o
  20   2  -8       86.30       80.99     39.18 o
  21   2  -8      347.96      400.85     83.30 o
  22   2  -8       70.45       61.05     34.02 o
   1   3  -8     1943.61     1888.39     82.84 o
   2   3  -8      579.14      609.00     48.77 o
   3   3  -8      785.27      745.69     55.81 o
   4   3  -8     1406.40     1495.69     71.08 o
   5   3  -8     1385.61     1372.00     80.62 o
   6   3  -8      569.79      539.45     48.36 o
   7   3  -8      161.72      148.46     19.78 o
   8   3  -8      121.83       50.88     19.18 o
   9   3  -8      171.33      169.99     31.03 o
  10   3  -8      912.48      918.64     80.60 o
  11   3  -8      441.91      419.12     57.57 o
  12   3  -8     1129.99     1133.29     97.81 o
  13   3  -8       17.05       44.15     29.15 o
  14   3  -8        4.67       14.96     21.07 o
  15   3  -8      379.32      423.61     66.50 o
  16   3  -8       45.91       27.07     31.27 o
  17   3  -8       16.79       29.58     54.71 o
  18   3  -8       31.13       12.95     31.28 o
  19   3  -8       53.67        6.02     37.21 o
  20   3  -8       47.57       62.05     42.43 o
  21   3  -8       16.27        0.00     72.70 o
  22   3  -8       56.91       82.63     42.86 o
   0   4  -8     1151.04     1124.22     78.11 o
   1   4  -8      888.18      787.27     50.33 o
   2   4  -8      129.08      153.89     20.08 o
   3   4  -8      130.88      111.38     15.68 o
   4   4  -8      539.12      572.94     40.76 o
   5   4  -8      248.27      244.19     27.74 o
   6   4  -8      167.94      151.09     20.89 o
   7   4  -8     1040.46      984.12     55.57 o
   8   4  -8      207.53      253.99     35.68 o
   9   4  -8      235.23      259.85     38.35 o
  10   4  -8       99.62       63.41     23.12 o
  11   4  -8       80.77       59.32     27.12 o
  12   4  -8     1349.96     1502.37    116.78 o
  13   4  -8      590.29      576.72     72.91 o
  14   4  -8      291.55      352.92     60.74 o
  15   4  -8      306.22      375.16     64.71 o
  16   4  -8       62.40       80.13     29.62 o
  17   4  -8       33.69       14.14     18.08 o
  18   4  -8       30.74       25.68     28.24 o
  19   4  -8      149.01      156.05     44.43 o
  20   4  -8       20.40       51.56     26.88 o
   1   5  -8      218.21      182.48     25.25 o
   2   5  -8     1174.86     1192.19     74.92 o
   3   5  -8       43.30       26.92     17.43 o
   4   5  -8      251.34      298.26     40.29 o
   5   5  -8      226.48      216.19     31.10 o
   6   5  -8       83.73      105.37     22.50 o
   7   5  -8      544.70      567.48     59.82 o
   8   5  -8      123.31      125.60     27.16 o
   9   5  -8      642.16      629.64     66.93 o
  10   5  -8       48.89       48.74     24.02 o
  11   5  -8       13.71        0.00     18.60 o
  12   5  -8       25.74       14.15     22.80 o
  13   5  -8       21.79       15.39     23.15 o
  14   5  -8       13.89       10.07     14.93 o
  15   5  -8        1.81        1.95     15.96 o
  16   5  -8       56.98       37.79     20.67 o
  17   5  -8       70.42       57.45     24.50 o
  18   5  -8      100.30      152.58     45.10 o
  19   5  -8       43.28        0.00     22.56 o
   0   6  -8       10.97        0.00     23.13 o
   1   6  -8      148.78      119.55     28.64 o
   2   6  -8      307.59      298.91     48.54 o
   3   6  -8      159.50      122.79     24.36 o
   4   6  -8       57.77       86.29     22.90 o
   5   6  -8      164.63      195.20     30.94 o
   6   6  -8        1.66        0.00     11.31 o
   7   6  -8      251.30      236.84     35.75 o
   8   6  -8       29.48       37.61     21.37 o
   9   6  -8      132.78      116.35     27.51 o
  10   6  -8       87.60       35.76     24.07 o
  11   6  -8       18.61       21.13     20.69 o
  12   6  -8        1.14        0.99     26.35 o
  13   6  -8       37.61       37.57     21.54 o
  14   6  -8        2.90        0.00     34.12 o
  15   6  -8       91.28       92.97     37.36 o
  16   6  -8      100.83      143.49     43.42 o
  17   6  -8       12.43       27.16     25.77 o
   1   7  -8       60.35        0.00     20.87 o
   2   7  -8      205.83      232.01     48.32 o
   3   7  -8       30.40       19.24     25.08 o
   4   7  -8       20.39        0.00     22.68 o
   5   7  -8       44.59       25.47     20.42 o
   6   7  -8      124.04       52.12     35.50 o
   7   7  -8      186.81      170.35     45.27 o
   8   7  -8       21.89        9.99     34.27 o
   9   7  -8       31.77       42.09     46.48 o
  10   7  -8       27.73        0.00     22.23 o
  11   7  -8       32.01       26.84     40.87 o
  12   7  -8       10.92       10.78     43.34 o
  13   7  -8       35.45       29.35     51.21 o
  14   7  -8      116.55       48.97     34.41 o
   0   8  -8      215.45      435.86    124.36 o
   1   8  -8       98.53       57.65     25.72 o
   2   8  -8       27.85       21.22     19.51 o
   3   8  -8       14.17        0.00     28.13 o
   4   8  -8       44.62       48.35     33.08 o
   5   8  -8       34.09        0.00     45.10 o
   6   8  -8        3.18        0.00     34.98 o
   7   8  -8      106.75      130.81     42.53 o
   8   8  -8       42.16       25.10     40.88 o
   9   8  -8       29.92       50.02     26.89 o
  10   8  -8       16.17        7.81     26.38 o
   2   0  -7    15591.25    15481.50    204.82 o
   4   0  -7      582.53      592.03     30.52 o
   6   0  -7      472.18      436.65     30.40 o
   8   0  -7       56.01       58.04     16.12 o
  10   0  -7     3782.14     3949.27    146.32 o
  12   0  -7        5.52        3.27     12.19 o
  14   0  -7      785.68      848.61     65.93 o
  16   0  -7     1307.38     1379.51    109.32 o
  18   0  -7     2113.08     2274.93    137.08 o
  20   0  -7      516.70      432.96    178.90 o
  22   0  -7       28.87       59.08     61.09 o
   0   1  -7     5313.48     5053.39     98.08 o
   1   1  -7     4633.27     4335.28     63.65 o
   2   1  -7    13544.81    13464.35    105.57 o
   3   1  -7     1138.12     1126.26     32.24 o
   4   1  -7     2228.74     2257.50     51.36 o
   5   1  -7     2840.02     2758.97     58.28 o
   6   1  -7     4798.90     4817.40     94.44 o
   7   1  -7     1554.71     1632.63     52.54 o
   8   1  -7     9105.76     8961.74    110.64 o
   9   1  -7      266.90      225.99     21.44 o
  10   1  -7     1249.65     1317.74     63.90 o
  11   1  -7      143.93      140.33     22.31 o
  12   1  -7      196.05      205.82     24.29 o
  13   1  -7      868.85      943.98     75.87 o
  14   1  -7      767.93      840.06     55.61 o
  15   1  -7      118.27      107.20     23.69 o
  16   1  -7      833.57      889.19     81.94 o
  17   1  -7        4.34        9.87     22.95 o
  18   1  -7      439.52      431.40     65.11 o
  19   1  -7       48.09        4.17     17.49 o
  20   1  -7      110.10      103.39     43.47 o
  21   1  -7      303.51      299.35     72.24 o
  22   1  -7       78.35       79.55     40.42 o
  23   1  -7       23.65        0.00     40.50 o
   1   2  -7     1681.64     1650.98     44.39 o
   2   2  -7      109.66      105.54     12.05 o
   3   2  -7      346.19      307.46     25.05 o
   4   2  -7     4630.94     4737.21    103.94 o
   5   2  -7     2137.18     2050.89     71.89 o
   6   2  -7       55.42       69.33     12.42 o
   7   2  -7      450.45      452.34     35.51 o
   8   2  -7      234.68      270.92     28.23 o
   9   2  -7     1021.49      857.84     62.83 o
  10   2  -7       10.01       27.39     16.24 o
  11   2  -7      289.40      303.20     34.15 o
  12   2  -7      180.90      179.08     26.63 o
  13   2  -7      860.78      866.52     61.50 o
  14   2  -7       49.30       46.62     29.00 o
  15   2  -7     1283.15     1182.06    118.54 o
  16   2  -7      337.80      431.30     74.98 o
  17   2  -7      972.61     1180.68    124.35 o
  18   2  -7      239.02      204.34     56.89 o
  19   2  -7       70.46      113.98     52.42 o
  20   2  -7       56.09       57.39     32.56 o
  21   2  -7      120.49       70.68     37.81 o
  22   2  -7        4.46       75.05     46.47 o
  23   2  -7       72.18       86.53     70.65 o
   0   3  -7     1998.26     1972.85     94.11 o
   1   3  -7     2442.87     2375.09     77.63 o
   2   3  -7        8.16        0.00     10.70 o
   3   3  -7     2214.19     2218.24     80.59 o
   4   3  -7     3626.34     3872.75    111.12 o
   5   3  -7     6145.35     6237.46    152.97 o
   6   3  -7      680.00      661.68     43.44 o
   7   3  -7      650.99      669.61     41.54 o
   8   3  -7      926.62      967.01     68.42 o
   9   3  -7      341.80      358.10     43.08 o
  10   3  -7       30.54       36.50     18.28 o
  11   3  -7      368.90      341.42     59.64 o
  12   3  -7      189.76      222.89     43.43 o
  13   3  -7     2163.36     2304.35    140.41 o
  14   3  -7      340.82      464.13     52.06 o
  15   3  -7       86.81       94.18     31.98 o
  16   3  -7      225.78      259.35     59.58 o
  17   3  -7        7.86        0.00     21.43 o
  18   3  -7       18.45        0.00     30.54 o
  19   3  -7       29.67        4.69     62.34 o
  20   3  -7       41.82       21.78     28.10 o
  21   3  -7      201.41      344.38     68.62 o
  22   3  -7       18.65        0.00     21.68 o
   1   4  -7      744.06      688.95     40.92 o
   2   4  -7      102.31      105.52     20.51 o
   3   4  -7     1228.34     1302.62     74.78 o
   4   4  -7     1734.01     1686.54     63.87 o
   5   4  -7      190.53      165.70     20.71 o
   6   4  -7       14.95        9.37      7.87 o
   7   4  -7      318.21      349.40     36.79 o
   8   4  -7      361.74      443.21     46.45 o
   9   4  -7       18.34       24.11     12.22 o
  10   4  -7       39.42       19.02     16.89 o
  11   4  -7      245.41      236.40     42.97 o
  12   4  -7      180.92      132.14     33.32 o
  13   4  -7      204.94      138.50     66.34 o
  14   4  -7       68.67       90.39     25.77 o
  15   4  -7       24.25       24.84     25.59 o
  16   4  -7       52.77       42.97     41.59 o
  17   4  -7       58.37      100.37     33.97 o
  18   4  -7        1.04        9.82     22.84 o
  19   4  -7        4.63       23.66     24.93 o
  20   4  -7       40.62        6.79     17.65 o
  21   4  -7       86.41       91.45     52.98 o
   0   5  -7      819.00      907.04     98.68 o
   1   5  -7       36.61       52.09     12.55 o
   2   5  -7      329.97      303.50     37.92 o
   3   5  -7      698.73      705.37     60.38 o
   4   5  -7      192.83      202.01     32.01 o
   5   5  -7      105.12      100.24     21.77 o
   6   5  -7      426.60      469.58     44.84 o
   7   5  -7      244.19      205.70     32.51 o
   8   5  -7     2131.43     2296.37    116.30 o
   9   5  -7      535.78      550.47     57.92 o
  10   5  -7      289.53      374.98     48.95 o
  11   5  -7       64.19       65.50     28.96 o
  12   5  -7      133.21      132.06     27.69 o
  13   5  -7       85.63       86.25     26.58 o
  14   5  -7       18.19        2.16     19.15 o
  15   5  -7       13.37       14.24     17.33 o
  16   5  -7      326.38      353.89     59.37 o
  17   5  -7       60.83       70.10     27.98 o
  18   5  -7       42.41       73.84     44.15 o
  19   5  -7       16.75       23.84     48.79 o
   1   6  -7      308.48      357.38     48.98 o
   2   6  -7       41.07       35.56     13.25 o
   3   6  -7      357.20      347.98     43.38 o
   4   6  -7      659.62      744.58     66.12 o
   5   6  -7      106.86      105.86     20.16 o
   6   6  -7      143.13      122.76     27.40 o
   7   6  -7      126.57      111.46     32.99 o
   8   6  -7       41.72       69.51     27.42 o
   9   6  -7       10.85        0.00     20.35 o
  10   6  -7      392.02      385.01     57.28 o
  11   6  -7        3.42        0.00     27.79 o
  12   6  -7      104.99      114.89     31.44 o
  13   6  -7      109.80      146.13     39.42 o
  14   6  -7       27.91        0.00     18.04 o
  15   6  -7       23.68        1.54     20.22 o
  16   6  -7        6.42        9.66     20.38 o
  17   6  -7       16.01       10.07     27.26 o
   0   7  -7      196.69      233.02     61.26 o
   1   7  -7      141.23      191.84     45.49 o
   2   7  -7       94.92       77.82     28.39 o
   3   7  -7       11.21        0.00     28.77 o
   4   7  -7       20.17       41.20     28.94 o
   5   7  -7      383.86      404.04     66.81 o
   6   7  -7      300.29      327.40     64.52 o
   7   7  -7       39.77       61.81     38.60 o
   8   7  -7       39.55       35.69     29.00 o
   9   7  -7        1.98        0.00     31.52 o
  10   7  -7       18.77        0.00     28.05 o
  11   7  -7        3.58        5.89     28.02 o
  12   7  -7       15.87       21.64     23.42 o
  13   7  -7      103.19       97.02     40.81 o
  14   7  -7       16.36       20.45     29.57 o
   1   8  -7       47.12       36.09     19.01 o
   2   8  -7       31.30       44.30     27.26 o
   3   8  -7       78.98       49.19     32.09 o
   4   8  -7       60.13       51.68     36.04 o
   5   8  -7       25.52        5.43     20.34 o
   6   8  -7        4.89       31.23     29.11 o
   7   8  -7       19.79       23.41     38.81 o
   8   8  -7        6.13        0.00     35.71 o
   9   8  -7       31.88       71.35     43.96 o
  10   8  -7        7.50        0.00     25.52 o
   0   0  -6     5487.82     5299.60    105.35 o
   2   0  -6      217.89      178.16     19.38 o
   4   0  -6      156.08      149.51     14.46 o
   6   0  -6     2755.84     2947.24     93.68 o
   8   0  -6     5563.29     5719.08    162.09 o
  10   0  -6      427.69      448.16     37.63 o
  12   0  -6      406.39      436.30     36.63 o
  14   0  -6      380.41      336.62     34.09 o
  16   0  -6      582.12      672.11    100.73 o
  18   0  -6     1000.28      978.27     91.32 o
  20   0  -6      136.97       56.62     55.77 o
  22   0  -6       29.51       31.14    105.35 o
   1   1  -6      334.62      311.39     16.91 o
   2   1  -6      980.16      888.43     25.60 o
   3   1  -6     5124.28     4901.63     67.30 o
   4   1  -6      445.15      400.47     19.16 o
   5   1  -6     1903.22     1813.17     44.59 o
   6   1  -6     2712.54     2651.07     66.11 o
   7   1  -6      198.76      191.22     14.46 o
   8   1  -6     1254.27     1355.74     47.75 o
   9   1  -6      100.67      101.29     13.05 o
  10   1  -6     5062.49     5270.46    128.76 o
  11   1  -6     1493.92     1438.76     70.79 o
  12   1  -6      135.07      139.56     20.77 o
  13   1  -6      381.73      370.27     36.25 o
  14   1  -6     1335.93     1418.63     73.45 o
  15   1  -6      259.22      239.90     35.02 o
  16   1  -6      372.96      419.97     55.94 o
  17   1  -6      207.82      215.88     42.88 o
  18   1  -6      970.61     1076.59    104.33 o
  19   1  -6      136.10      123.70     36.82 o
  20   1  -6      659.29      703.68     79.93 o
  21   1  -6        9.25        5.14     18.36 o
  22   1  -6      105.90       59.46     41.86 o
  23   1  -6       91.88       86.58     52.85 o
   0   2  -6     2823.42     2767.76     77.83 o
   1   2  -6     1511.00     1401.79     44.22 o
   2   2  -6      136.90      162.28     15.25 o
   3   2  -6      724.27      697.47     36.39 o
   4   2  -6      655.60      703.80     35.55 o
   5   2  -6     5225.43     5274.68    107.68 o
   6   2  -6      690.96      731.81     43.19 o
   7   2  -6      924.38     1024.54     53.00 o
   8   2  -6      868.57      953.55     60.91 o
   9   2  -6       80.39       85.41     15.57 o
  10   2  -6      590.26      657.03     57.15 o
  11   2  -6      657.98      670.51     53.68 o
  12   2  -6       32.38       26.08     13.12 o
  13   2  -6      323.29      377.58     46.67 o
  14   2  -6      942.03     1031.34     79.75 o
  15   2  -6      211.06      223.25     39.01 o
  16   2  -6      274.19      315.35     60.26 o
  17   2  -6       16.09        2.71     22.20 o
  18   2  -6       57.24       13.67     48.89 o
  19   2  -6      235.58      271.29     63.18 o
  20   2  -6       11.76       36.68     30.07 o
  21   2  -6       24.82        0.00     30.69 o
  22   2  -6       26.34       18.87     49.96 o
  23   2  -6       19.66       44.32     41.22 o
   1   3  -6      788.71      752.76     40.03 o
   2   3  -6      403.34      451.48     43.47 o
   3   3  -6      638.79      666.26     47.59 o
   4   3  -6     1308.92     1280.96     55.96 o
   5   3  -6     2872.61     2882.52     87.82 o
   6   3  -6      304.51      373.89     31.78 o
   7   3  -6     2043.70     2073.68     94.55 o
   8   3  -6      271.00      302.16     34.88 o
   9   3  -6       71.39       76.06     18.16 o
  10   3  -6       22.87       19.47     13.52 o
  11   3  -6     1721.75     1769.43     98.22 o
  12   3  -6     1195.69     1302.22     85.81 o
  13   3  -6      465.89      591.80     71.46 o
  14   3  -6      239.01      273.98     45.18 o
  15   3  -6      720.80      830.32     72.96 o
  16   3  -6       98.62      146.43     41.89 o
  17   3  -6      192.81      212.74     51.19 o
  18   3  -6       13.32       43.87     32.60 o
  19   3  -6      322.76      327.88     67.89 o
  20   3  -6       35.73       75.16     30.51 o
  21   3  -6       26.64        9.86     32.89 o
  22   3  -6       26.22       51.83     57.31 o
   0   4  -6     1702.51     1850.60     84.53 o
   1   4  -6      322.87      306.10     31.84 o
   2   4  -6      425.97      433.87     43.73 o
   3   4  -6     1901.07     1979.59     96.90 o
   4   4  -6      558.32      627.60     51.69 o
   5   4  -6       40.73       33.68      7.51 o
   6   4  -6      404.47      424.77     33.26 o
   7   4  -6      793.16      810.93     54.17 o
   8   4  -6     1362.84     1536.72     85.59 o
   9   4  -6       15.52        0.00     21.80 o
  10   4  -6      114.69       88.84     22.23 o
  11   4  -6     1184.96     1247.46    101.34 o
  12   4  -6        6.04        0.00     18.13 o
  13   4  -6      450.41      507.94     67.94 o
  14   4  -6       32.47       26.91     22.35 o
  15   4  -6      148.64      155.38     46.02 o
  16   4  -6       74.29      128.74     31.42 o
  17   4  -6       40.03       17.06     18.28 o
  18   4  -6       24.67       43.83     31.25 o
  19   4  -6       57.18       25.14     22.32 o
  20   4  -6      158.81      211.79     70.94 o
  21   4  -6       22.86       63.97     43.94 o
   1   5  -6      499.00      438.79     43.34 o
   2   5  -6     1360.20     1436.72     80.43 o
   3   5  -6      114.71      154.84     25.75 o
   4   5  -6       99.60       31.48     17.16 o
   5   5  -6       18.13       12.79     10.33 o
   6   5  -6       51.99       42.77     11.66 o
   7   5  -6      105.61       96.33     20.92 o
   8   5  -6      417.51      560.57     57.01 o
   9   5  -6      314.16      350.56     46.19 o
  10   5  -6      325.32      386.55     47.55 o
  11   5  -6      286.97      357.95     49.66 o
  12   5  -6      777.96      880.59     78.76 o
  13   5  -6       45.35       40.88     22.96 o
  14   5  -6       96.24      111.46     40.60 o
  15   5  -6       45.47       26.01     22.86 o
  16   5  -6       92.77       84.55     26.21 o
  17   5  -6       73.14       47.87     21.95 o
  18   5  -6      121.02       70.30     72.62 o
  19   5  -6       50.00       41.88     55.46 o
   0   6  -6     1319.22     1578.28    148.22 o
   1   6  -6       72.31      109.97     26.64 o
   2   6  -6      311.16      353.73     55.31 o
   3   6  -6       24.44       14.52     12.06 o
   4   6  -6       15.09        3.90      9.25 o
   5   6  -6      110.24       80.49     20.02 o
   6   6  -6        0.60       24.87     16.33 o
   7   6  -6      162.00      131.26     32.89 o
   8   6  -6      213.79      242.59     45.35 o
   9   6  -6       95.07      115.09     33.83 o
  10   6  -6      134.11       76.21     30.42 o
  11   6  -6       49.45       33.08     19.51 o
  12   6  -6        9.59        0.00     23.15 o
  13   6  -6       46.67       17.47     34.58 o
  14   6  -6       69.21       77.47     34.06 o
  15   6  -6       12.71       21.09     28.10 o
  16   6  -6       28.33       28.95     30.23 o
  17   6  -6       84.39       64.96     26.82 o
   1   7  -6       30.41       15.66     14.01 o
   2   7  -6       48.51       51.15     27.69 o
   3   7  -6       29.41       59.11     24.18 o
   4   7  -6      141.15      136.75     41.35 o
   5   7  -6      172.87       72.90     33.38 o
   6   7  -6        7.07        0.00     16.91 o
   7   7  -6      128.29       75.78     36.30 o
   8   7  -6       70.26       20.81     16.67 o
   9   7  -6       71.48       22.26     39.81 o
  10   7  -6       26.33        0.00     19.29 o
  11   7  -6      152.29      132.68     43.73 o
  12   7  -6      160.10      193.51     51.83 o
  13   7  -6       32.42        0.00     32.52 o
  14   7  -6       61.03       25.43     28.45 o
  15   7  -6       21.81        0.00     48.17 o
   0   8  -6       52.82        3.86     29.11 o
   1   8  -6       92.42      105.21     35.64 o
   2   8  -6      148.60      204.92     58.56 o
   3   8  -6       66.48       94.59     42.67 o
   4   8  -6       35.08      103.84     41.55 o
   5   8  -6       56.15        0.00     23.92 o
   6   8  -6       14.16        0.00     26.41 o
   7   8  -6        9.31       14.34     41.05 o
   8   8  -6        4.62        0.00     27.24 o
   9   8  -6       19.33       86.12     37.19 o
  10   8  -6        4.48       27.67     27.40 o
  11   8  -6       22.30        0.00     35.35 o
   1   9  -6       18.45       42.67     53.13 o
   2   9  -6       17.93       78.90     49.28 o
   2   0  -5      237.54      215.47     19.41 o
   4   0  -5      725.20      721.53     29.25 o
   6   0  -5      625.53      595.65     42.73 o
   8   0  -5     1697.70     1677.93     59.41 o
  10   0  -5      305.94      344.02     33.51 o
  12   0  -5      295.53      336.41     33.30 o
  14   0  -5      120.28      159.07     23.04 o
  16   0  -5      228.99      262.43     44.98 o
  18   0  -5      154.16      160.77     40.34 o
  20   0  -5       76.46       90.77     68.77 o
  22   0  -5      176.01      142.60     75.69 o
  24   0  -5       45.31       38.99    158.41 o
   0   1  -5     2492.43     2358.11     65.50 o
   1   1  -5     3089.42     2863.94     52.85 o
   2   1  -5     2316.47     2368.14     48.15 o
   3   1  -5     3707.81     3467.23     62.50 o
   4   1  -5      113.26      103.59      9.49 o
   5   1  -5     1756.51     1782.64     42.98 o
   6   1  -5     2250.02     2102.16     46.21 o
   7   1  -5     4069.13     4045.55     72.87 o
   8   1  -5      338.78      353.86     21.35 o
   9   1  -5      468.40      462.60     29.14 o
  10   1  -5     1740.25     1816.18     68.88 o
  11   1  -5      869.10      843.07     47.34 o
  12   1  -5       59.93       60.16     13.01 o
  13   1  -5      200.00      153.50     25.13 o
  14   1  -5      356.94      358.09     34.47 o
  15   1  -5     1419.13     1523.81     82.30 o
  16   1  -5     1050.11     1122.37     92.63 o
  17   1  -5       37.97       40.83     22.90 o
  18   1  -5      644.00      710.58     71.02 o
  19   1  -5        5.53       15.30     21.85 o
  20   1  -5      160.49      149.56     33.51 o
  21   1  -5      150.60      107.54     30.98 o
  22   1  -5      156.63      197.53     55.03 o
  23   1  -5       13.77       11.79     35.12 o
   1   2  -5      417.41      404.81     24.18 o
   2   2  -5     3345.56     3279.18     66.83 o
   3   2  -5     2063.62     1990.38     54.75 o
   4   2  -5     1420.47     1419.87     44.86 o
   5   2  -5      350.20      343.25     23.45 o
   6   2  -5      254.69      263.60     24.37 o
   7   2  -5     1786.91     1882.38     67.72 o
   8   2  -5      548.65      625.68     41.81 o
   9   2  -5      660.87      662.02     44.83 o
  10   2  -5     1220.39     1264.99     87.60 o
  11   2  -5      580.43      590.30     61.77 o
  12   2  -5        6.78       13.41      9.84 o
  13   2  -5       68.18       72.96     20.83 o
  14   2  -5      145.09      115.96     25.35 o
  15   2  -5      272.83      215.16     40.94 o
  16   2  -5     1356.17     1442.44    103.46 o
  17   2  -5       26.45       33.92     19.02 o
  18   2  -5       18.52        0.00     26.94 o
  19   2  -5        0.98        0.00     24.97 o
  20   2  -5       27.42       19.68     29.23 o
  21   2  -5       39.45       52.82     38.22 o
  22   2  -5       25.16       45.06     33.90 o
  23   2  -5      131.82      228.50     64.22 o
   0   3  -5     4190.33     4220.44    126.53 o
   1   3  -5     1035.67      955.79     41.96 o
   2   3  -5       75.81       64.81     15.25 o
   3   3  -5      488.83      439.34     28.48 o
   4   3  -5       67.10       55.85      9.48 o
   5   3  -5       92.63       88.23     13.70 o
   6   3  -5      533.74      509.13     39.46 o
   7   3  -5     3866.40     3871.41    116.20 o
   8   3  -5      379.45      362.95     36.78 o
   9   3  -5     1260.17     1176.65     68.18 o
  10   3  -5      441.88      476.48     49.46 o
  11   3  -5      513.72      548.88     52.38 o
  12   3  -5      391.60      399.73     45.22 o
  13   3  -5      342.94      463.12     61.72 o
  14   3  -5      493.81      522.87     67.28 o
  15   3  -5     1233.09     1363.68    103.71 o
  16   3  -5      280.51      351.53     53.42 o
  17   3  -5      205.80      227.74     54.58 o
  18   3  -5       45.26       26.23     23.32 o
  19   3  -5        9.09        0.00     34.85 o
  20   3  -5       15.67        0.00     24.12 o
  21   3  -5       39.67       35.54     47.45 o
  22   3  -5        5.84       27.80     38.11 o
   1   4  -5      709.16      679.20     44.21 o
   2   4  -5     1407.77     1465.15     68.64 o
   3   4  -5      414.29      416.93     40.75 o
   4   4  -5      343.75      414.14     45.28 o
   5   4  -5      119.07      135.43     21.25 o
   6   4  -5        7.93       11.03      6.01 o
   7   4  -5      965.58     1033.61     59.78 o
   8   4  -5     1361.35     1330.33     77.31 o
   9   4  -5      314.40      273.57     37.22 o
  10   4  -5      809.44      867.95     68.55 o
  11   4  -5       31.89       23.27     13.90 o
  12   4  -5      354.97      396.10     54.70 o
  13   4  -5      631.58      773.37     78.27 o
  14   4  -5       16.99       20.49     21.83 o
  15   4  -5        6.39       23.12     26.16 o
  16   4  -5       95.55       60.58     20.42 o
  17   4  -5       85.18      104.59     34.01 o
  18   4  -5       40.26       12.63     22.99 o
  19   4  -5       22.56       36.71     26.06 o
  20   4  -5       88.55       37.53     45.95 o
  21   4  -5       41.06       56.96     36.78 o
   0   5  -5      463.47      457.05     55.98 o
   1   5  -5      228.94      221.20     30.40 o
   2   5  -5      261.23      213.54     28.67 o
   3   5  -5      210.69      220.70     32.52 o
   4   5  -5      112.56       90.17     18.75 o
   5   5  -5      730.00      830.53     60.48 o
   6   5  -5      398.57      432.17     48.27 o
   7   5  -5       47.38       60.85     17.46 o
   8   5  -5      911.74      903.76     71.10 o
   9   5  -5       75.76       72.17     19.35 o
  10   5  -5      763.73      835.31     71.65 o
  11   5  -5       26.07        2.65     15.55 o
  12   5  -5       50.80       69.20     25.61 o
  13   5  -5      169.81      171.98     38.13 o
  14   5  -5      130.08      171.17     36.39 o
  15   5  -5       10.90        7.87     22.79 o
  16   5  -5       52.95        5.80     30.71 o
  17   5  -5        8.75        0.00     35.56 o
  18   5  -5       11.33        0.00     33.94 o
  19   5  -5        3.37        0.00     33.32 o
  20   5  -5       48.74       31.84     34.46 o
   1   6  -5      148.62      145.40     29.79 o
   2   6  -5      294.58      357.88     56.30 o
   3   6  -5      246.14      227.56     44.84 o
   4   6  -5      650.17      747.30     67.59 o
   5   6  -5      290.88      289.92     39.83 o
   6   6  -5      336.21      356.11     43.63 o
   7   6  -5      235.09      290.38     47.69 o
   8   6  -5      167.05      197.88     41.53 o
   9   6  -5      115.21      108.37     33.21 o
  10   6  -5       85.43       71.98     27.05 o
  11   6  -5      277.53      270.52     51.17 o
  12   6  -5      117.01      109.53     29.39 o
  13   6  -5      143.51       95.82     34.07 o
  14   6  -5       85.98       59.53     34.31 o
  15   6  -5      202.03      202.21     46.75 o
  16   6  -5        5.76        2.41     33.50 o
  17   6  -5       20.58       12.09     25.76 o
  18   6  -5       75.13       29.49     53.05 o
   0   7  -5      119.75      133.92     46.54 o
   1   7  -5      143.98      172.81     36.49 o
   2   7  -5       39.67       15.10     22.30 o
   3   7  -5       22.51        0.00     27.78 o
   4   7  -5        2.51        0.00     21.10 o
   5   7  -5       51.70       48.45     35.12 o
   6   7  -5        2.04        0.00     21.27 o
   7   7  -5      335.08      437.05     72.14 o
   8   7  -5       88.38       79.18     33.41 o
   9   7  -5       81.74      122.97     38.61 o
  10   7  -5       39.63       49.99     29.80 o
  11   7  -5        9.96        9.74     16.13 o
  12   7  -5       26.85       13.52     34.07 o
  13   7  -5       31.98        0.00     25.38 o
  14   7  -5       20.68       39.40     30.81 o
  15   7  -5        7.30        0.00     37.15 o
   1   8  -5       42.90       29.10     39.22 o
   2   8  -5       22.98        0.00     25.37 o
   3   8  -5       89.12       22.63     32.21 o
   4   8  -5       48.33        3.75     26.35 o
   5   8  -5      173.27      141.44     47.39 o
   6   8  -5       26.65       70.29     32.28 o
   7   8  -5       67.91       85.87     47.88 o
   8   8  -5       78.06       62.55     36.08 o
   9   8  -5       67.34       45.22     42.45 o
  10   8  -5       31.83       38.83     27.12 o
  11   8  -5        4.08        0.00     33.02 o
   0   9  -5        4.69        0.00     89.53 o
   1   9  -5        1.61        4.72     37.34 o
   2   9  -5       19.29       30.78     24.34 o
   3   9  -5       10.71       34.35     20.21 o
   0   0  -4    22206.35    21198.85    192.29 o
   2   0  -4      583.58      602.43     30.37 o
   4   0  -4      287.21      265.30     21.08 o
   6   0  -4     5936.67     5598.08    124.60 o
   8   0  -4      162.44      177.29     21.33 o
  10   0  -4      515.17      527.24     42.72 o
  12   0  -4      105.23      129.03     20.12 o
  14   0  -4      128.00      115.89     25.81 o
  16   0  -4      113.09      149.65     35.70 o
  18   0  -4      896.45     1056.43    108.89 o
  20   0  -4      238.89      234.31     52.80 o
  22   0  -4       64.55       45.88     29.02 o
  24   0  -4       27.13        0.00     66.51 o
   1   1  -4      506.66      480.08     21.01 o
   2   1  -4    12865.27    12809.38    117.40 o
   3   1  -4      518.07      482.99     21.24 o
   4   1  -4     4886.50     4822.25     66.94 o
   5   1  -4    11044.66    10934.61    106.91 o
   6   1  -4      342.41      352.33     18.52 o
   7   1  -4     3438.37     3445.85     61.29 o
   8   1  -4      716.27      711.77     35.68 o
   9   1  -4     3140.91     3294.82     90.51 o
  10   1  -4     3589.04     3780.49     88.28 o
  11   1  -4      346.94      350.16     27.83 o
  12   1  -4     4161.13     4249.60    103.20 o
  13   1  -4      495.51      503.71     35.12 o
  14   1  -4      281.64      217.48     23.42 o
  15   1  -4       67.25       26.42     15.93 o
  16   1  -4      187.58      194.72     35.69 o
  17   1  -4        0.03       10.81     18.94 o
  18   1  -4      419.80      370.84     56.44 o
  19   1  -4        7.79       18.16     15.48 o
  20   1  -4       16.18        0.00     16.58 o
  21   1  -4      219.31      204.20     53.75 o
  22   1  -4      113.03       95.26     39.09 o
  23   1  -4       15.70        2.91     22.79 o
   0   2  -4      473.23      467.27     29.84 o
   1   2  -4     1184.19     1224.97     37.06 o
   2   2  -4     1370.02     1435.65     44.90 o
   3   2  -4     4197.16     3950.13     71.52 o
   4   2  -4      176.92      203.59     14.79 o
   5   2  -4      934.59      919.04     36.35 o
   6   2  -4      184.84      214.28     20.23 o
   7   2  -4      656.11      641.71     38.23 o
   8   2  -4      125.23      131.07     17.82 o
   9   2  -4      539.09      542.01     39.52 o
  10   2  -4     1315.21     1458.31     92.90 o
  11   2  -4       12.97       16.16     13.33 o
  12   2  -4       13.11       30.27     13.86 o
  13   2  -4     1184.08     1289.30     90.25 o
  14   2  -4       73.72       46.02     18.75 o
  15   2  -4       26.64        0.00     27.67 o
  16   2  -4      739.26      747.40     83.14 o
  17   2  -4      116.85      111.71     28.43 o
  18   2  -4       50.57       16.43     21.97 o
  19   2  -4      278.75      313.59     75.22 o
  20   2  -4       64.95       91.85     29.67 o
  21   2  -4      121.05      104.22     45.69 o
  22   2  -4        6.48       35.86     30.55 o
  23   2  -4        0.11       24.68     42.18 o
   1   3  -4     1417.57     1385.98     57.12 o
   2   3  -4     2024.43     2021.93     72.20 o
   3   3  -4      811.13      788.22     46.33 o
   4   3  -4     2196.78     2138.62     58.66 o
   5   3  -4     3112.56     2944.12     85.41 o
   6   3  -4      343.87      322.36     31.09 o
   7   3  -4     3013.90     3032.29    100.45 o
   8   3  -4     2379.09     2422.70     93.49 o
   9   3  -4     1265.43     1239.51     69.36 o
  10   3  -4      263.43      240.36     30.56 o
  11   3  -4        6.55        5.22     11.37 o
  12   3  -4      578.74      677.46     58.41 o
  13   3  -4      230.76      255.32     46.43 o
  14   3  -4       83.19       64.16     25.11 o
  15   3  -4      425.17      433.65     59.72 o
  16   3  -4       84.58      109.80     27.73 o
  17   3  -4       63.58       11.39     18.54 o
  18   3  -4      170.90      158.49     44.97 o
  19   3  -4        7.19       20.66     22.23 o
  20   3  -4       20.61        0.00     37.61 o
  21   3  -4       21.51        0.00     68.38 o
  22   3  -4       18.55       19.91     51.13 o
   0   4  -4     2993.06     3217.87    168.04 o
   1   4  -4      599.11      598.00     37.99 o
   2   4  -4      175.98      165.28     21.39 o
   3   4  -4     1040.58     1090.74     62.01 o
   4   4  -4     1525.91     1698.88     76.74 o
   5   4  -4      309.65      321.37     38.23 o
   6   4  -4      155.51      145.73     18.92 o
   7   4  -4      584.26      601.62     43.69 o
   8   4  -4     2422.26     2618.73    102.92 o
   9   4  -4       33.24       36.38     13.34 o
  10   4  -4      999.44     1140.84     74.91 o
  11   4  -4      265.91      271.12     43.11 o
  12   4  -4     1021.38     1074.76     89.07 o
  13   4  -4      268.83      272.36     45.74 o
  14   4  -4      697.21      897.91     85.36 o
  15   4  -4        6.89        0.00     15.61 o
  16   4  -4       74.49       57.30     22.28 o
  17   4  -4       13.59       14.38     17.18 o
  18   4  -4      119.79       33.36     27.88 o
  19   4  -4       37.17       40.44     25.90 o
  20   4  -4      101.12       85.90     61.09 o
  21   4  -4       11.45        7.68     24.72 o
   1   5  -4      431.97      430.66     43.01 o
   2   5  -4      988.25     1109.34     70.82 o
   3   5  -4      463.85      464.18     47.62 o
   4   5  -4     1979.74     2233.62     94.97 o
   5   5  -4        1.27        0.00     13.51 o
   6   5  -4       14.75       18.64     12.45 o
   7   5  -4       56.00       67.68     19.00 o
   8   5  -4       43.45        0.00     12.86 o
   9   5  -4       16.18       30.21     15.97 o
  10   5  -4      764.20      781.66     68.71 o
  11   5  -4      193.27      151.62     32.05 o
  12   5  -4      416.60      384.97     51.67 o
  13   5  -4       37.71       56.07     24.64 o
  14   5  -4      110.35      135.58     31.09 o
  15   5  -4      147.31      177.07     37.37 o
  16   5  -4       23.57       14.91     21.37 o
  17   5  -4      123.42      147.65     43.42 o
  18   5  -4       66.64        0.00     21.24 o
  19   5  -4       41.96       25.81     29.91 o
  20   5  -4       86.23       20.62     57.62 o
   0   6  -4      929.54     1101.41    141.18 o
   1   6  -4       83.65       62.08     16.91 o
   2   6  -4        3.22       12.48     14.13 o
   3   6  -4      357.50      394.02     46.59 o
   4   6  -4       21.18        0.00     15.83 o
   5   6  -4      433.42      445.58     48.15 o
   6   6  -4      139.15      126.63     33.51 o
   7   6  -4      564.33      659.14     71.28 o
   8   6  -4      904.78     1028.94     90.94 o
   9   6  -4      201.57      281.78     50.32 o
  10   6  -4      733.81      861.61     87.76 o
  11   6  -4      232.96      291.40     54.09 o
  12   6  -4       12.69       27.54     17.02 o
  13   6  -4      158.41      103.56     46.42 o
  14   6  -4      115.14       69.78     27.11 o
  15   6  -4       19.00       11.49     18.54 o
  16   6  -4       22.17        0.00     20.73 o
  17   6  -4       23.93       11.01     28.89 o
  18   6  -4       20.48        0.00     28.81 o
   1   7  -4      161.82      196.89     37.31 o
   2   7  -4       53.66       24.06     20.59 o
   3   7  -4      105.70      101.28     40.13 o
   4   7  -4       98.49       96.98     59.05 o
   5   7  -4       60.36       44.69     26.11 o
   6   7  -4       91.56       59.91     41.09 o
   7   7  -4       81.63      116.14     37.71 o
   8   7  -4       46.45        1.30     24.11 o
   9   7  -4       65.14       11.94     39.02 o
  10   7  -4        6.32       15.33     17.12 o
  11   7  -4        5.56        0.00     24.57 o
  12   7  -4       31.28        2.06     27.89 o
  13   7  -4        1.14        0.00     24.18 o
  14   7  -4       66.47       46.92     24.72 o
  15   7  -4       27.71       52.26     24.83 o
   0   8  -4       45.32        0.00     23.64 o
   1   8  -4       13.09       22.73     23.70 o
   2   8  -4      119.57       60.52     33.46 o
   3   8  -4      134.21      124.66     45.03 o
   4   8  -4      167.89      136.77     44.73 o
   5   8  -4       59.58        2.41     29.57 o
   6   8  -4      113.96      134.61     46.18 o
   7   8  -4        5.89        0.00     29.26 o
   8   8  -4       23.01       45.71     34.04 o
   9   8  -4       30.13        0.00     38.26 o
  10   8  -4       48.32        6.97     48.43 o
  11   8  -4       19.30       49.92     25.92 o
   1   9  -4       39.00        0.00     58.66 o
   2   9  -4       30.14       43.79     38.42 o
   3   9  -4       11.41        0.54     22.32 o
   4   9  -4       20.20        0.00     26.82 o
   2   0  -3     8729.32     8413.04    117.69 o
   4   0  -3     2126.71     2115.25     56.12 o
   6   0  -3     3561.15     3321.53     75.07 o
   8   0  -3      768.68      751.71     43.01 o
  10   0  -3     2744.22     2703.96     95.29 o
  12   0  -3      892.80     1052.03     58.76 o
  14   0  -3      144.44      192.01     24.45 o
  16   0  -3      157.03      152.25     37.86 o
  18   0  -3     1372.80     1511.38    130.35 o
  20   0  -3        1.10        0.00     25.71 o
  22   0  -3       51.08      150.46     52.38 o
  24   0  -3       43.83       38.73     36.84 o
   0   1  -3     2374.22     2280.38     69.18 o
   1   1  -3     5613.89     5047.05     67.11 o
   2   1  -3    38639.50    39100.54    200.28 o
   3   1  -3      808.34      777.90     25.43 o
   4   1  -3    23160.98    23152.38    143.25 o
   5   1  -3    15973.02    15534.29    132.48 o
   6   1  -3      940.97      942.17     30.99 o
   7   1  -3     2864.02     2715.26     58.26 o
   8   1  -3     5563.82     5324.70     92.47 o
   9   1  -3     1671.82     1690.08     61.93 o
  10   1  -3      708.11      673.37     34.63 o
  11   1  -3        8.32       10.50      6.27 o
  12   1  -3      691.82      671.43     37.71 o
  13   1  -3      504.98      501.82     34.08 o
  14   1  -3      172.67      182.77     20.37 o
  15   1  -3      215.89      226.67     31.18 o
  16   1  -3      178.39      188.40     32.93 o
  17   1  -3      112.91      139.74     30.65 o
  18   1  -3      178.92      197.05     46.15 o
  19   1  -3       36.53       46.18     21.58 o
  20   1  -3      202.72      181.36     35.84 o
  21   1  -3       91.31      131.04     32.26 o
  22   1  -3        6.01       17.08     29.66 o
  23   1  -3      119.47      143.61     54.39 o
  24   1  -3       36.23       26.02     38.98 o
   1   2  -3      932.25      942.98     31.98 o
   2   2  -3      820.88      803.59     30.51 o
   3   2  -3     7446.75     6792.88     86.78 o
   4   2  -3     2765.83     2738.66     55.01 o
   5   2  -3     2056.68     2002.88     56.40 o
   6   2  -3       31.51       26.30      6.79 o
   7   2  -3      685.64      663.71     37.80 o
   8   2  -3      681.59      700.81     42.54 o
   9   2  -3      789.03      813.03     50.52 o
  10   2  -3      962.07     1204.20     82.99 o
  11   2  -3      231.05      180.84     33.24 o
  12   2  -3       75.97       75.63     21.13 o
  13   2  -3      923.31      979.61     79.07 o
  14   2  -3      266.20      298.66     43.95 o
  15   2  -3      163.86      142.97     31.14 o
  16   2  -3      519.53      580.73     66.47 o
  17   2  -3      346.50      338.83     67.34 o
  18   2  -3       27.55       79.86     25.15 o
  19   2  -3       12.96       29.89     21.55 o
  20   2  -3       66.46       35.18     50.45 o
  21   2  -3        5.22        0.00     28.97 o
  22   2  -3       18.90       69.94     35.68 o
  23   2  -3       22.80       12.21     22.93 o
   0   3  -3      353.33      368.38     44.50 o
   1   3  -3     1242.78     1126.68     46.72 o
   2   3  -3     1898.20     1891.09     59.33 o
   3   3  -3     1690.81     1602.76     57.02 o
   4   3  -3      190.93      168.91     16.27 o
   5   3  -3     3618.21     3555.94     85.53 o
   6   3  -3     6842.92     7578.67    148.50 o
   7   3  -3     3675.69     3734.48    109.63 o
   8   3  -3     1136.04     1084.66     61.56 o
   9   3  -3      254.07      245.71     30.13 o
  10   3  -3        7.63        6.30     10.40 o
  11   3  -3      167.33      151.19     27.31 o
  12   3  -3       46.92       78.29     19.61 o
  13   3  -3     1763.08     1952.53    116.17 o
  14   3  -3      344.58      360.97     51.02 o
  15   3  -3      112.49      125.34     31.81 o
  16   3  -3        0.08       12.65     14.87 o
  17   3  -3       45.46       25.73     20.07 o
  18   3  -3      154.15      140.68     39.78 o
  19   3  -3       16.60       12.20     24.01 o
  20   3  -3       37.30       81.20     42.07 o
  21   3  -3      103.22       68.56     48.08 o
  22   3  -3       50.82       86.13     42.62 o
   1   4  -3      245.83      216.20     26.86 o
   2   4  -3      148.08      117.76     17.55 o
   3   4  -3      953.78     1022.90     55.87 o
   4   4  -3      942.35      989.54     53.73 o
   5   4  -3     4792.31     4778.42    143.93 o
   6   4  -3     1008.67     1081.35     67.21 o
   7   4  -3       43.52       32.71      9.65 o
   8   4  -3      301.07      302.80     32.68 o
   9   4  -3      395.16      372.10     39.84 o
  10   4  -3     1650.75     1860.36     86.86 o
  11   4  -3      583.73      651.13     58.33 o
  12   4  -3      243.51      245.72     41.88 o
  13   4  -3      538.42      608.65     77.78 o
  14   4  -3      355.11      351.83     52.32 o
  15   4  -3       34.51        7.79     37.04 o
  16   4  -3       98.75      122.60     36.34 o
  17   4  -3       52.00       47.27     32.29 o
  18   4  -3       20.75        3.27     34.57 o
  19   4  -3        0.22        0.00     23.57 o
  20   4  -3       59.16        6.35     38.08 o
  21   4  -3        6.27       87.20     56.64 o
   0   5  -3     2392.19     2456.35    129.45 o
   1   5  -3      573.39      591.02     44.54 o
   2   5  -3      315.34      284.07     35.23 o
   3   5  -3      144.39      120.14     21.91 o
   4   5  -3      137.99      189.67     28.05 o
   5   5  -3      188.12      187.30     28.58 o
   6   5  -3      224.52      212.80     32.65 o
   7   5  -3      156.88      139.08     25.51 o
   8   5  -3      118.86      158.08     28.31 o
   9   5  -3      660.10      837.06     69.36 o
  10   5  -3      853.65      938.13     75.99 o
  11   5  -3      733.69      919.29     78.04 o
  12   5  -3      461.44      538.72     60.37 o
  13   5  -3        8.32        0.00     18.32 o
  14   5  -3       73.60       62.58     34.12 o
  15   5  -3      185.81      125.51     38.45 o
  16   5  -3      131.05      176.60     47.78 o
  17   5  -3       59.11       24.25     18.94 o
  18   5  -3        2.45        0.00     41.87 o
  19   5  -3       56.48       45.19     45.77 o
  20   5  -3       11.56        0.00     50.10 o
   1   6  -3      331.80      326.09     47.82 o
   2   6  -3       49.67       34.73     19.51 o
   3   6  -3      125.74      150.80     28.89 o
   4   6  -3       62.42       65.76     21.30 o
   5   6  -3       79.86       49.04     21.48 o
   6   6  -3      275.56      270.22     48.39 o
   7   6  -3       49.42       30.39     17.34 o
   8   6  -3      752.54      857.09     84.20 o
   9   6  -3      694.18      864.68     85.97 o
  10   6  -3      322.77      271.17     46.97 o
  11   6  -3      400.49      423.90     62.53 o
  12   6  -3       68.44      119.19     37.31 o
  13   6  -3       17.39       12.77     14.02 o
  14   6  -3       37.07       35.48     23.66 o
  15   6  -3       10.84        0.00     36.56 o
  16   6  -3        4.30        0.00     17.43 o
  17   6  -3      124.73      131.44     43.96 o
  18   6  -3       10.52       75.88     35.66 o
   0   7  -3      119.34      108.70     41.67 o
   1   7  -3      363.81      381.00     52.94 o
   2   7  -3      252.07      245.78     57.81 o
   3   7  -3       84.37      111.39     43.11 o
   4   7  -3       76.85       31.42     27.06 o
   5   7  -3       92.60       52.29     31.93 o
   6   7  -3       65.70      124.13     50.00 o
   7   7  -3      158.98      215.59     79.00 o
   8   7  -3       57.44       61.74     35.73 o
   9   7  -3        6.97        2.78     15.80 o
  10   7  -3        4.73        0.00     20.07 o
  11   7  -3       69.80       53.70     45.86 o
  12   7  -3      169.09      105.61     40.24 o
  13   7  -3      243.21      311.29     54.72 o
  14   7  -3       60.86       31.41     28.56 o
  15   7  -3       74.44        0.00     34.64 o
   1   8  -3        9.00        6.23     21.77 o
   2   8  -3       11.01      110.12     41.66 o
   3   8  -3       35.26       42.31     30.00 o
   4   8  -3       60.52       45.94     25.77 o
   5   8  -3       98.59       40.37     78.35 o
   6   8  -3       40.79       89.61     41.21 o
   7   8  -3      135.11       63.58     49.09 o
   8   8  -3       43.25       70.92     38.33 o
   9   8  -3       25.17        0.00     22.14 o
  10   8  -3       36.39        9.77     25.07 o
  11   8  -3       22.53        0.00     39.79 o
   0   9  -3       17.54        1.20     50.25 o
   1   9  -3       27.82       19.32     28.53 o
   2   9  -3       24.99        9.41     22.32 o
   3   9  -3       77.88      103.29     44.34 o
   4   9  -3       44.88      102.35     40.62 o
   2   0  -2     1587.52     1498.19     39.66 o
   4   0  -2      850.84      864.53     35.15 o
   6   0  -2     8270.12     8069.80    117.21 o
   8   0  -2     1085.38     1058.70     48.56 o
  10   0  -2     6351.59     6520.23    148.21 o
  12   0  -2     6855.13     7216.39    143.84 o
  14   0  -2     1363.88     1527.60     67.71 o
  16   0  -2      151.69      196.24     44.37 o
  18   0  -2       79.22       24.83     29.54 o
  20   0  -2      124.78      110.43     31.88 o
  22   0  -2       77.15      109.83     38.61 o
  24   0  -2       39.06        0.00     66.55 o
   1   1  -2     8288.78     7460.14     77.72 o
   2   1  -2    21455.36    21175.22    129.65 o
   3   1  -2     8404.53     7922.14     81.30 o
   4   1  -2    35207.96    34770.56    180.15 o
   5   1  -2     7915.34     7700.76     80.35 o
   6   1  -2     1167.77     1160.69     36.79 o
   7   1  -2     4179.57     4152.20     69.36 o
   8   1  -2      224.75      236.37     17.94 o
   9   1  -2      965.50      997.61     41.92 o
  10   1  -2     3130.88     3292.11     83.53 o
  11   1  -2     1266.52     1281.89     54.76 o
  12   1  -2       77.58       61.19     12.57 o
  13   1  -2       90.04       68.06     11.45 o
  14   1  -2       20.08       16.52     10.90 o
  15   1  -2      690.67      699.60     47.05 o
  16   1  -2       98.46      107.61     29.41 o
  17   1  -2      603.62      614.54     63.90 o
  18   1  -2       88.13       70.30     37.76 o
  19   1  -2        4.68       11.82     19.57 o
  20   1  -2      582.60      580.88     64.62 o
  21   1  -2      103.41       55.76     44.20 o
  22   1  -2       25.12       37.11     27.52 o
  23   1  -2       21.96       26.21     25.16 o
  24   1  -2       45.32       61.23     34.04 o
   0   2  -2     7449.72     7663.74    134.41 o
   1   2  -2     3367.57     3249.49     58.81 o
   2   2  -2    43916.30    45803.42    232.44 o
   3   2  -2     6031.62     5829.96     76.30 o
   4   2  -2     1228.94     1200.81     38.91 o
   5   2  -2     2730.79     2576.16     62.72 o
   6   2  -2     2281.51     2446.72     65.57 o
   7   2  -2     3796.19     3707.43     87.68 o
   8   2  -2      131.87       96.34     13.38 o
   9   2  -2     5069.77     5351.09    116.73 o
  10   2  -2       32.84       81.24     23.59 o
  11   2  -2      420.85      464.88     52.33 o
  12   2  -2       64.84       68.83     21.82 o
  13   2  -2      514.79      522.59     57.00 o
  14   2  -2      228.40      212.18     38.14 o
  15   2  -2      633.07      693.17     66.00 o
  16   2  -2       88.18       73.88     34.19 o
  17   2  -2      279.40      198.00     39.57 o
  18   2  -2        1.04       30.68     27.18 o
  19   2  -2      206.05      198.80     38.03 o
  20   2  -2       64.62      113.43     43.08 o
  21   2  -2        2.63       39.47     34.38 o
  22   2  -2        5.02        0.00     34.40 o
  23   2  -2       17.02       20.54     45.35 o
   1   3  -2     2349.34     2274.56     55.74 o
   2   3  -2     1612.51     1639.24     54.74 o
   3   3  -2     1658.07     1654.93     57.06 o
   4   3  -2      490.92      479.97     32.54 o
   5   3  -2     1276.90     1263.45     50.90 o
   6   3  -2     8763.89     9127.81    155.48 o
   7   3  -2    11713.99    12161.54    188.15 o
   8   3  -2      848.03      837.74     51.04 o
   9   3  -2      340.59      365.61     34.73 o
  10   3  -2      792.55      826.98     53.66 o
  11   3  -2      443.18      450.53     42.57 o
  12   3  -2       36.66       17.31     17.23 o
  13   3  -2      284.08      223.86     38.90 o
  14   3  -2     1096.39     1224.97    101.37 o
  15   3  -2      310.12      313.04     48.10 o
  16   3  -2       33.66       12.52     19.63 o
  17   3  -2      534.51      488.03     58.26 o
  18   3  -2      150.33      104.66     27.29 o
  19   3  -2       61.83      111.12     41.66 o
  20   3  -2       36.20        0.00     31.83 o
  21   3  -2        0.60        0.00     28.30 o
  22   3  -2       60.07      142.36     60.01 o
   0   4  -2     1354.79     1410.47     86.67 o
   1   4  -2     2113.18     2143.65     86.91 o
   2   4  -2      764.57      792.02     46.79 o
   3   4  -2      902.61      926.79     48.74 o
   4   4  -2      785.21      857.76     52.01 o
   5   4  -2     3282.70     3390.97    110.72 o
   6   4  -2     3900.19     4044.41    125.38 o
   7   4  -2      759.02      789.13     54.63 o
   8   4  -2      222.66      180.04     22.46 o
   9   4  -2      146.90       92.29     22.89 o
  10   4  -2     1091.98     1082.77     65.72 o
  11   4  -2      180.29      228.81     34.37 o
  12   4  -2       77.55      104.59     26.53 o
  13   4  -2       37.79       37.97     14.64 o
  14   4  -2      187.69      222.34     40.95 o
  15   4  -2      109.29       88.58     27.96 o
  16   4  -2       26.59       83.35     35.16 o
  17   4  -2       19.82       34.88     22.41 o
  18   4  -2       70.29       68.88     31.22 o
  19   4  -2       61.24      139.51     43.20 o
  20   4  -2      120.80      140.60     47.16 o
  21   4  -2       14.20        0.00     39.57 o
   1   5  -2       28.56       34.36     15.83 o
   2   5  -2      397.53      420.68     35.12 o
   3   5  -2      337.06      373.40     38.41 o
   4   5  -2       23.58        4.76     10.55 o
   5   5  -2      109.21       92.02     28.60 o
   6   5  -2      763.50      723.83     59.64 o
   7   5  -2       62.62       76.33     20.56 o
   8   5  -2      205.88      265.37     36.73 o
   9   5  -2     1501.77     1684.43     96.84 o
  10   5  -2     3824.23     4171.73    157.58 o
  11   5  -2      444.89      556.87     63.87 o
  12   5  -2      561.71      662.85     66.82 o
  13   5  -2       11.38       10.59     23.90 o
  14   5  -2       21.50        0.00     17.36 o
  15   5  -2       57.91       54.64     23.21 o
  16   5  -2       29.53       20.06     23.53 o
  17   5  -2       54.71       40.87     26.87 o
  18   5  -2       62.55       23.17     30.02 o
  19   5  -2       18.07        0.00     40.06 o
  20   5  -2       15.56       23.33     45.15 o
   0   6  -2      626.31      691.36    100.61 o
   1   6  -2       97.61       82.66     28.27 o
   2   6  -2      505.85      549.78     49.56 o
   3   6  -2       25.69       47.18     20.51 o
   4   6  -2       21.62        0.17     20.88 o
   5   6  -2       58.32       32.08     20.87 o
   6   6  -2       61.31       56.01     24.03 o
   7   6  -2      178.02      208.71     58.51 o
   8   6  -2       51.91       53.56     31.06 o
   9   6  -2      386.22      408.56     59.42 o
  10   6  -2      233.92      221.77     50.36 o
  11   6  -2       47.58       65.61     27.33 o
  12   6  -2       27.10       11.63     18.39 o
  13   6  -2       13.59        0.00     19.20 o
  14   6  -2       61.57       51.93     27.44 o
  15   6  -2       22.48        0.00     20.07 o
  16   6  -2        5.59        0.00     23.20 o
  17   6  -2       37.45       27.26     29.50 o
  18   6  -2       78.03      107.59     40.29 o
   1   7  -2      271.35      207.17     46.27 o
   2   7  -2        5.75        4.40     21.85 o
   3   7  -2      134.93      137.36     43.61 o
   4   7  -2      119.18       22.56     44.35 o
   5   7  -2      204.18      256.84     62.02 o
   6   7  -2      259.16      356.73     84.93 o
   7   7  -2      169.97      172.18     50.77 o
   8   7  -2       15.76        0.00     24.86 o
   9   7  -2       16.97       24.31     18.75 o
  10   7  -2        9.59        5.96     23.96 o
  11   7  -2       58.04       25.05     53.11 o
  12   7  -2      386.58      424.16     75.61 o
  13   7  -2        7.37        4.23     22.04 o
  14   7  -2      175.63      193.49     59.29 o
  15   7  -2       27.99        0.00     39.66 o
   0   8  -2       13.26       22.95     31.98 o
   1   8  -2       27.75        6.63     17.31 o
   2   8  -2      101.41      118.74     38.91 o
   3   8  -2       32.65        0.00     39.29 o
   4   8  -2       29.03        0.00     18.51 o
   5   8  -2       36.38        0.00     27.29 o
   6   8  -2       29.54       29.99     31.18 o
   7   8  -2       53.64       77.30     68.84 o
   8   8  -2       37.47       26.95     27.12 o
   9   8  -2      122.23        4.98     45.19 o
  10   8  -2      120.05      140.66     44.14 o
  11   8  -2       25.15       12.64     24.08 o
   1   9  -2       80.40        0.00     28.57 o
   2   9  -2      153.95      117.10     53.76 o
   3   9  -2        8.76        0.00     34.93 o
   4   9  -2       14.90        0.00     20.11 o
   5   9  -2       32.90       15.38     50.67 o
   4   0  -1     4386.29     4189.48     73.78 o
   6   0  -1     9177.86     8528.92    130.64 o
   8   0  -1      443.86      431.64     33.58 o
  10   0  -1      451.54      445.26     35.73 o
  12   0  -1     4419.31     4325.40    114.45 o
  14   0  -1      170.49      175.83     25.66 o
  16   0  -1      414.14      513.95     70.35 o
  18   0  -1      132.65      132.77     41.04 o
  20   0  -1      204.61      260.03     49.47 o
  22   0  -1       79.16      164.47     53.44 o
  24   0  -1       51.10        0.00     24.89 o
   0   1  -1     3183.52     3134.87     66.26 o
   1   1  -1     2589.89     2346.29     37.26 o
   2   1  -1     4456.20     4245.49     61.45 o
   3   1  -1    10846.65     9828.64    116.08 o
   4   1  -1    28693.56    29365.07    183.22 o
   5   1  -1      657.48      655.40     24.04 o
   6   1  -1      458.27      409.69     18.39 o
   7   1  -1      173.12      175.54     14.89 o
   8   1  -1     3457.80     3562.68     66.57 o
   9   1  -1      748.92      739.59     36.73 o
  10   1  -1      836.31      797.14     41.80 o
  11   1  -1     1141.15     1183.26     53.50 o
  12   1  -1      516.87      572.05     38.66 o
  13   1  -1      212.39      218.94     27.49 o
  14   1  -1      319.14      307.29     33.22 o
  15   1  -1       52.90       51.78     14.31 o
  16   1  -1       22.74       29.25     13.05 o
  17   1  -1      111.49      120.28     29.98 o
  18   1  -1       36.15       39.12     24.68 o
  19   1  -1       12.36       32.73     20.14 o
  20   1  -1      247.98      293.17     47.22 o
  21   1  -1       53.51       79.22     23.28 o
  22   1  -1       38.20       59.34     29.41 o
  23   1  -1       41.47       32.00     53.75 o
  24   1  -1       13.42        0.00     30.98 o
   1   2  -1     3755.24     3733.58     57.57 o
   2   2  -1    46693.36    48339.16    230.60 o
   3   2  -1   107570.11   110733.22    462.41 o
   4   2  -1     3626.06     3567.43     75.00 o
   5   2  -1      227.02      214.61     17.89 o
   6   2  -1      247.57      223.85     18.81 o
   7   2  -1     1985.20     1960.36     59.63 o
   8   2  -1      215.56      239.47     22.68 o
   9   2  -1     2024.84     1920.07     66.95 o
  10   2  -1     1188.62     1280.87     77.42 o
  11   2  -1      191.22      165.68     34.77 o
  12   2  -1      229.72      241.47     34.20 o
  13   2  -1      338.14      310.71     40.77 o
  14   2  -1      258.13      281.27     43.67 o
  15   2  -1     1336.88     1469.80     95.86 o
  16   2  -1      351.70      357.90     44.35 o
  17   2  -1      134.32      128.01     23.61 o
  18   2  -1       26.92       23.33     19.50 o
  19   2  -1      133.67      150.90     34.49 o
  20   2  -1       97.13       89.05     38.24 o
  21   2  -1       23.32        3.15     20.64 o
  22   2  -1        6.38       20.38     24.78 o
  23   2  -1       95.35       76.55     32.62 o
   0   3  -1      843.70      857.09     46.32 o
   1   3  -1      311.26      296.58     21.11 o
   2   3  -1     4190.39     4357.09     79.89 o
   3   3  -1       13.58       21.49      7.52 o
   4   3  -1      913.44      864.18     44.22 o
   5   3  -1      659.55      693.02     36.93 o
   6   3  -1     9646.04    10828.62    158.31 o
   7   3  -1     2632.21     2487.74     84.06 o
   8   3  -1      417.55      448.36     36.79 o
   9   3  -1      494.52      543.21     41.94 o
  10   3  -1      138.95      126.33     20.50 o
  11   3  -1       60.08       31.82     16.73 o
  12   3  -1      507.44      510.74     43.20 o
  13   3  -1      243.24      267.91     43.46 o
  14   3  -1      641.48      647.45     73.21 o
  15   3  -1      600.25      595.42     64.20 o
  16   3  -1       83.91       74.02     23.33 o
  17   3  -1       28.96       38.81     21.60 o
  18   3  -1      156.50      140.71     31.46 o
  19   3  -1      109.39      150.34     46.85 o
  20   3  -1       45.59       13.16     18.40 o
  21   3  -1        2.81        0.00     45.36 o
  22   3  -1        8.92        7.34     29.51 o
   1   4  -1     3049.20     3164.99     88.81 o
   2   4  -1     1279.42     1429.60     68.08 o
   3   4  -1      404.06      448.27     34.61 o
   4   4  -1      232.11      226.00     23.83 o
   5   4  -1     4203.49     4304.08    112.84 o
   6   4  -1     2993.88     3059.59    106.89 o
   7   4  -1     1625.69     1769.21     84.69 o
   8   4  -1       17.19       14.00     11.48 o
   9   4  -1      220.64      242.61     27.11 o
  10   4  -1      310.93      303.25     31.56 o
  11   4  -1       16.10       11.26     12.19 o
  12   4  -1      144.64      173.16     33.54 o
  13   4  -1      307.85      371.90     49.67 o
  14   4  -1      455.72      505.59     62.49 o
  15   4  -1       12.74       27.92     39.74 o
  16   4  -1       41.91       48.72     26.49 o
  17   4  -1      179.97      237.39     49.42 o
  18   4  -1       90.95       62.91     29.48 o
  19   4  -1        0.45        7.33     26.74 o
  20   4  -1       45.91       81.66     40.25 o
  21   4  -1       12.84       30.31     28.17 o
   0   5  -1      175.70      178.16     46.95 o
   1   5  -1       85.74       81.78     15.37 o
   2   5  -1      233.48      296.18     25.25 o
   3   5  -1      333.32      351.25     27.49 o
   4   5  -1      157.84      155.40     27.74 o
   5   5  -1      166.98      173.57     29.37 o
   6   5  -1      223.66      181.31     33.47 o
   7   5  -1       10.07        0.00     26.06 o
   8   5  -1      239.65      275.83     36.90 o
   9   5  -1      120.79       91.63     20.53 o
  10   5  -1      147.92      189.20     31.75 o
  11   5  -1      663.02      634.66     61.55 o
  12   5  -1      175.30      157.75     32.12 o
  13   5  -1       74.68       44.06     17.14 o
  14   5  -1      139.52      135.20     41.28 o
  15   5  -1      128.34      155.64     42.23 o
  16   5  -1       79.57       50.24     30.24 o
  17   5  -1       96.73       92.43     42.96 o
  18   5  -1       52.99       69.60     48.79 o
  19   5  -1       11.59        0.00     34.63 o
  20   5  -1       31.21      103.74     50.94 o
   1   6  -1      133.30       79.59     23.39 o
   2   6  -1      652.72      755.67     81.35 o
   3   6  -1      221.10      233.96     50.91 o
   4   6  -1       43.26       23.82     29.08 o
   5   6  -1      349.24      383.23     70.05 o
   6   6  -1       45.82       97.34     35.16 o
   7   6  -1       43.49       33.63     28.75 o
   8   6  -1      176.20      187.93     53.43 o
   9   6  -1      457.59      553.17     69.24 o
  10   6  -1      326.86      348.64     53.98 o
  11   6  -1      174.84      142.72     35.30 o
  12   6  -1        4.01        9.00     18.01 o
  13   6  -1       67.59       67.82     29.32 o
  14   6  -1       31.33       35.09     24.03 o
  15   6  -1       28.75       96.42     32.22 o
  16   6  -1        6.92       43.67     21.59 o
  17   6  -1       38.36       66.44     40.55 o
  18   6  -1       16.50        0.00     30.27 o
   0   7  -1       19.34        0.00     21.79 o
   1   7  -1        5.86        0.00     12.96 o
   2   7  -1       17.53        9.07     21.13 o
   3   7  -1       66.15       68.76     29.17 o
   4   7  -1       78.81       39.75     18.98 o
   5   7  -1      130.09      133.99     44.50 o
   6   7  -1       83.12      103.75     38.43 o
   7   7  -1      117.59       78.13     35.66 o
   8   7  -1      135.90       46.81     44.09 o
   9   7  -1       27.41       38.97     31.86 o
  10   7  -1       36.45       40.84     33.76 o
  11   7  -1      128.08      132.60     42.22 o
  12   7  -1      169.57      158.62     44.01 o
  13   7  -1      168.07      226.01     55.60 o
  14   7  -1        5.99        0.00     20.28 o
  15   7  -1       69.96       71.39     44.76 o
   1   8  -1       16.73       38.57     40.44 o
   2   8  -1       86.06        0.00     21.71 o
   3   8  -1       29.27        0.00     56.92 o
   4   8  -1       29.82       19.66     48.84 o
   5   8  -1      229.70      196.69     59.59 o
   6   8  -1      145.75      108.81     39.47 o
   7   8  -1        1.16        0.00     47.34 o
   8   8  -1       34.01       59.34     33.33 o
   9   8  -1       11.74        0.00     33.03 o
  10   8  -1       34.56       27.92     45.10 o
  11   8  -1      110.78       90.50     34.17 o
  12   8  -1       39.35       77.63     32.34 o
   0   9  -1       30.85       29.97     33.53 o
   1   9  -1        1.79        0.00     35.93 o
   2   9  -1       12.09       44.43     65.43 o
   3   9  -1      111.47      118.14     52.74 o
   4   9  -1       55.56       52.38     38.65 o
   5   9  -1        2.86       60.51     38.66 o
   4   0   0     1668.43     1588.59     46.14 o
   6   0   0      371.62      361.71     27.33 o
   8   0   0      962.80      895.22     49.41 o
  10   0   0       51.44       70.16     16.67 o
  12   0   0     5139.40     5900.87    196.37 o
  14   0   0       30.24       12.39      8.36 o
  16   0   0     1015.34     1033.15     60.96 o
  18   0   0      279.57      218.77     43.43 o
  20   0   0      154.08      186.28     50.09 o
  22   0   0      203.63      227.17     55.50 o
  24   0   0       17.35        3.63     39.93 o
   1   1   0     1121.21     1018.70     22.02 o
   2   1   0      243.47      205.23     12.49 o
   3   1   0    13579.16    12485.02    108.82 o
   4   1   0       13.98       23.60      5.08 o
   5   1   0     8870.92     8470.43     89.42 o
   6   1   0       88.41       87.73      9.86 o
   7   1   0      452.81      434.64     23.14 o
   8   1   0      406.01      529.23     26.80 o
   9   1   0      337.21      323.78     24.66 o
  10   1   0      251.23      219.10     21.38 o
  11   1   0       63.89       65.93     12.77 o
  12   1   0     1517.06     1594.46     70.77 o
  13   1   0      307.01      333.33     32.80 o
  14   1   0      438.38      440.56     38.64 o
  15   1   0       17.04       22.33     17.20 o
  16   1   0       23.21        0.00     13.16 o
  17   1   0      394.03      431.29     41.06 o
  18   1   0        0.46       17.37     18.42 o
  19   1   0        1.85        5.84     16.46 o
  20   1   0      124.72      120.46     26.84 o
  21   1   0       92.12       87.52     24.14 o
  22   1   0       72.30      121.55     27.76 o
  23   1   0        1.80        8.58     24.67 o
  24   1   0        0.02       11.80     22.66 o
   0   2   0    16277.22    15759.62    156.92 o
   1   2   0      101.14      105.89     10.23 o
   2   2   0     7626.29     7537.85     82.06 o
   3   2   0   100971.06   102931.80    357.18 o
   4   2   0     2876.73     2948.05     63.49 o
   5   2   0      630.28      590.51     31.41 o
   6   2   0      150.69      151.81     14.89 o
   7   2   0      326.11      291.36     21.74 o
   8   2   0     1703.05     1785.89     57.35 o
   9   2   0      240.95      311.61     24.72 o
  10   2   0      275.15      272.25     32.23 o
  11   2   0      272.30      283.79     37.19 o
  12   2   0      184.33      142.99     26.95 o
  13   2   0     1406.02     1463.67     87.90 o
  14   2   0       67.99      102.95     21.65 o
  15   2   0      112.66      119.57     29.90 o
  16   2   0      821.50      806.28     65.56 o
  17   2   0      385.84      369.62     46.00 o
  18   2   0        7.29       33.74     18.26 o
  19   2   0       11.12        0.00     23.81 o
  20   2   0       95.11      115.07     36.74 o
  21   2   0      106.71       97.36     39.21 o
  22   2   0       25.73        0.00     26.82 o
  23   2   0        2.74       56.06     26.13 o
   1   3   0      695.06      705.33     28.33 o
   2   3   0      938.64      931.07     35.76 o
   3   3   0      746.77      752.99     35.71 o
   4   3   0      529.06      515.89     31.89 o
   5   3   0      694.78      744.45     42.88 o
   6   3   0        8.85       15.32      9.99 o
   7   3   0       27.30       23.11     11.44 o
   8   3   0     1950.68     1921.32     70.28 o
   9   3   0       15.19       20.65      8.43 o
  10   3   0       23.89       20.49     13.12 o
  11   3   0       41.23       51.42     15.68 o
  12   3   0       53.96       61.63     12.99 o
  13   3   0      254.67      224.03     39.59 o
  14   3   0      126.97      130.81     32.04 o
  15   3   0        1.06        8.91     18.06 o
  16   3   0        0.79       30.14     14.51 o
  17   3   0      813.42      850.70     79.24 o
  18   3   0        0.76       27.36     20.63 o
  19   3   0       12.00       36.35     30.40 o
  20   3   0        0.03        0.00     23.74 o
  21   3   0        0.02        0.00     31.11 o
  22   3   0        0.02        0.00     24.02 o
  23   3   0        0.38        9.61     43.13 o
   0   4   0     8343.32     8221.45    193.62 o
   1   4   0      392.51      368.85     27.41 o
   2   4   0      426.96      415.12     25.09 o
   3   4   0       32.29       24.93      8.03 o
   4   4   0     1451.20     1519.88     59.85 o
   5   4   0    18412.14    18690.94    228.14 o
   6   4   0     4741.37     5162.12    163.24 o
   7   4   0      296.31      269.49     31.85 o
   8   4   0     1989.61     2210.03     84.13 o
   9   4   0      172.59      159.34     22.67 o
  10   4   0        3.62       10.87     11.22 o
  11   4   0      184.43      137.24     24.00 o
  12   4   0      420.32      480.18     56.81 o
  13   4   0     2077.38     2352.02    129.18 o
  14   4   0        4.43        1.09     21.12 o
  15   4   0        1.48        0.00     28.94 o
  16   4   0      256.57      281.72     47.18 o
  17   4   0        2.75        0.00     23.27 o
  18   4   0       95.75      100.59     31.86 o
  19   4   0       13.92       22.44     28.08 o
  20   4   0       50.70        0.00     26.66 o
  21   4   0       31.50       50.64     28.64 o
   1   5   0      686.19      659.92     40.50 o
   2   5   0       39.11       27.73     18.22 o
   3   5   0      101.96      126.92     26.42 o
   4   5   0      315.78      283.61     44.12 o
   5   5   0       15.74        7.01      7.61 o
   6   5   0      301.09      320.15     39.89 o
   7   5   0      607.07      605.11     53.51 o
   8   5   0      730.09      862.72     62.28 o
   9   5   0      900.01      980.96     71.87 o
  10   5   0        6.82        0.73     16.16 o
  11   5   0        0.70       13.46     17.60 o
  12   5   0      306.53      336.11     63.09 o
  13   5   0       42.47       36.44     17.71 o
  14   5   0       22.31       10.68     26.22 o
  15   5   0       65.65       74.57     27.06 o
  16   5   0       60.84       44.32     25.42 o
  17   5   0        0.57        0.00     45.27 o
  18   5   0       48.28        6.14     29.02 o
  19   5   0       53.61      119.23     54.20 o
  20   5   0       83.72      133.74     58.36 o
   0   6   0      360.04      470.72     83.70 o
   1   6   0       39.08       52.87     21.82 o
   2   6   0       26.35       36.30     17.53 o
   3   6   0       61.62       52.56     30.31 o
   4   6   0       12.25        5.19     29.46 o
   5   6   0      172.70      207.28     50.17 o
   6   6   0      223.46      242.98     55.49 o
   7   6   0     1019.93     1205.97    127.01 o
   8   6   0     4564.25     4974.81    264.42 o
   9   6   0      492.09      727.94     90.70 o
  10   6   0      122.41      139.95     42.93 o
  11   6   0       48.99       49.48     25.74 o
  12   6   0      119.35       91.20     25.13 o
  13   6   0       54.25       73.74     30.65 o
  14   6   0        8.43        1.63     23.62 o
  15   6   0        1.04       19.39     23.67 o
  16   6   0       23.86       46.91     34.15 o
  17   6   0       10.05       41.47     38.16 o
  18   6   0        0.12       17.81     29.94 o
   1   7   0        5.25        0.00     22.25 o
   2   7   0       62.26       50.19     24.08 o
   3   7   0      214.60      137.70     45.78 o
   4   7   0      183.01       83.21     25.10 o
   5   7   0        1.26        0.00     31.05 o
   6   7   0       14.09       49.55     39.47 o
   7   7   0       53.35       26.72     20.87 o
   8   7   0        4.02        0.00     36.94 o
   9   7   0      133.93      134.45     39.45 o
  10   7   0        3.91        0.00     18.65 o
  11   7   0        2.93        8.12     18.81 o
  12   7   0      386.80      437.27     76.60 o
  13   7   0       41.06       43.19     33.56 o
  14   7   0       23.83       58.05     29.21 o
  15   7   0       44.56       28.35     30.70 o
   0   8   0        0.33        0.00     50.85 o
   1   8   0        1.72        0.00     25.54 o
   2   8   0        0.91        0.00     26.39 o
   3   8   0       48.53       65.04     29.24 o
   4   8   0      126.85       61.76     41.28 o
   5   8   0      162.24      196.52     57.96 o
   6   8   0      161.87      284.30     69.04 o
   7   8   0       65.40        0.00     52.04 o
   8   8   0       82.50      141.26     47.68 o
   9   8   0      128.32      113.97     40.11 o
  10   8   0        0.84       17.47     45.77 o
  11   8   0       62.80       57.62     40.34 o
  12   8   0       35.40      104.90     54.51 o
   1   9   0        0.65       10.02     23.66 o
   2   9   0       64.54       12.06     51.19 o
   3   9   0       78.38       59.51     39.24 o
   4   9   0       13.87        2.78     23.65 o
   5   9   0       10.08        0.00     34.90 o
   4   0   1     4338.07     4169.92     68.78 o
   6   0   1     9178.38     8525.34    121.48 o
   8   0   1      455.17      495.15     35.90 o
  10   0   1      417.38      371.48     41.74 o
  12   0   1     4310.32     4351.66    155.68 o
  14   0   1      180.45      186.58     33.63 o
  16   0   1      406.18      461.28     44.16 o
  18   0   1      134.56      115.47     56.91 o
  20   0   1      197.12      244.04     55.55 o
  22   0   1       76.78       72.23     33.26 o
  24   0   1       51.21       48.78     18.42 o
   0   1   1     3194.41     3083.61     71.93 o
   1   1   1     2575.13     2312.30     42.11 o
   2   1   1     4457.57     4322.44     72.45 o
   3   1   1    10813.45     9980.81    133.31 o
   4   1   1    28637.57    29331.00    162.47 o
   5   1   1      656.96      643.65     21.99 o
   6   1   1      445.30      390.96     17.85 o
   7   1   1      164.35      155.12     13.76 o
   8   1   1     3455.08     3535.18     70.42 o
   9   1   1      741.99      732.62     34.63 o
  10   1   1      830.07      805.00     39.59 o
  11   1   1     1143.79     1165.17     52.90 o
  12   1   1      526.58      565.37     40.16 o
  13   1   1      210.07      179.31     23.77 o
  14   1   1      323.58      312.96     34.73 o
  15   1   1       52.21       39.87     10.72 o
  16   1   1       23.70        0.00     10.31 o
  17   1   1      110.58       69.84     18.34 o
  18   1   1       36.70       40.40     18.99 o
  19   1   1       11.59       14.00     12.83 o
  20   1   1      250.10      325.37     46.07 o
  21   1   1       53.29        4.88     13.11 o
  22   1   1       37.33       18.41     21.76 o
  23   1   1       41.25       34.96     26.16 o
  24   1   1       13.66       28.95     19.64 o
   1   2   1     3948.34     3887.03     66.19 o
   2   2   1    46451.56    48313.20    258.42 o
   3   2   1   107944.43   110008.08    421.84 o
   4   2   1     3485.10     3451.50     67.90 o
   5   2   1      211.67      218.54     18.12 o
   6   2   1      267.68      275.79     21.07 o
   7   2   1     2006.51     1913.81     60.66 o
   8   2   1      218.37      259.38     20.91 o
   9   2   1     2080.23     1970.38     57.33 o
  10   2   1     1179.65     1211.88     68.89 o
  11   2   1      176.56      162.72     26.50 o
  12   2   1      236.66      178.12     31.63 o
  13   2   1      329.59      349.99     43.07 o
  14   2   1      268.38      309.34     35.90 o
  15   2   1     1320.02     1476.86     85.61 o
  16   2   1      350.06      367.25     38.12 o
  17   2   1      139.23      144.15     31.74 o
  18   2   1       28.15       47.31     21.12 o
  19   2   1      133.91      175.55     42.39 o
  20   2   1      100.32      103.83     34.62 o
  21   2   1       23.38       36.75     32.39 o
  22   2   1        6.83        0.00     28.94 o
  23   2   1       95.95       25.11     33.29 o
   0   3   1      838.81      840.78     44.22 o
   1   3   1      301.39      311.82     21.57 o
   2   3   1     4123.26     4181.98     89.83 o
   3   3   1       12.42       16.96      8.91 o
   4   3   1      922.84      904.80     40.50 o
   5   3   1      651.14      730.85     40.91 o
   6   3   1     9699.86    11062.52    169.85 o
   7   3   1     2593.24     2491.48     80.29 o
   8   3   1      415.96      448.45     32.48 o
   9   3   1      484.06      476.27     31.60 o
  10   3   1      140.70      137.58     17.72 o
  11   3   1       61.67       55.81     11.57 o
  12   3   1      501.26      504.16     38.49 o
  13   3   1      244.26      232.53     40.91 o
  14   3   1      643.83      671.31     70.75 o
  15   3   1      595.76      574.83     66.08 o
  16   3   1       84.84       89.93     23.19 o
  17   3   1       29.04       16.50     27.98 o
  18   3   1      155.72      143.80     39.63 o
  19   3   1      111.63      123.14     47.87 o
  20   3   1       45.86      137.87     50.33 o
  21   3   1        2.45       27.79     30.95 o
  22   3   1        9.50        0.00     39.56 o
   1   4   1     3020.78     3115.47    100.19 o
   2   4   1     1214.48     1316.26     71.71 o
   3   4   1      413.46      452.13     40.63 o
   4   4   1      261.83      315.86     36.78 o
   5   4   1     4169.37     4001.54     99.41 o
   6   4   1     3026.94     2930.48     98.61 o
   7   4   1     1594.40     1727.68     79.44 o
   8   4   1       16.56       10.48      9.69 o
   9   4   1      200.12      194.80     29.15 o
  10   4   1      312.24      286.34     31.45 o
  11   4   1       18.56       19.40      9.52 o
  12   4   1      139.73      188.61     34.56 o
  13   4   1      309.74      342.32     48.69 o
  14   4   1      455.28      426.60     56.12 o
  15   4   1       14.12        0.00     13.82 o
  16   4   1       44.60        3.83     20.69 o
  17   4   1      181.55      217.16     56.49 o
  18   4   1       90.97       48.21     26.49 o
  19   4   1        0.74       41.68     20.18 o
  20   4   1       46.05       38.95     33.40 o
  21   4   1       12.83       32.94     37.43 o
   0   5   1      171.12      164.12     24.76 o
   1   5   1       84.34      101.06     19.73 o
   2   5   1      247.62      260.18     35.65 o
   3   5   1      336.35      324.34     42.65 o
   4   5   1      160.27      161.57     33.76 o
   5   5   1      164.42      150.72     33.13 o
   6   5   1      228.41      204.37     43.01 o
   7   5   1       10.11        0.00      8.70 o
   8   5   1      247.48      269.48     36.66 o
   9   5   1      127.66       86.05     17.92 o
  10   5   1      154.48      139.23     26.56 o
  11   5   1      659.92      598.54     59.72 o
  12   5   1      173.15      163.91     33.12 o
  13   5   1       74.87       65.25     18.87 o
  14   5   1      138.24      105.19     30.17 o
  15   5   1      127.94       69.98     39.04 o
  16   5   1       79.89       58.79     51.90 o
  17   5   1       95.75      117.07     49.64 o
  18   5   1       51.21        0.00     45.78 o
  19   5   1       10.58        5.14     28.73 o
  20   5   1       32.14       33.68     33.72 o
   1   6   1      134.93      135.31     33.11 o
   2   6   1      647.13      725.62     81.39 o
   3   6   1      219.08      232.52     43.43 o
   4   6   1       38.85       50.05     25.01 o
   5   6   1      346.46      309.84     60.50 o
   6   6   1       50.91       45.71     25.48 o
   7   6   1       44.17       18.14     22.81 o
   8   6   1      177.83      168.14     59.55 o
   9   6   1      455.97      570.13     87.93 o
  10   6   1      332.91      380.33     66.96 o
  11   6   1      166.21      189.31     48.17 o
  12   6   1        5.45        0.00     21.58 o
  13   6   1       67.26       68.97     29.32 o
  14   6   1       34.36       65.73     35.17 o
  15   6   1       28.74        7.37     20.32 o
  16   6   1        6.58        0.00     25.59 o
  17   6   1       37.20        2.60     15.46 o
  18   6   1       15.28       41.35     60.92 o
   0   7   1       17.61       26.69     31.98 o
   1   7   1        4.88        0.00     31.40 o
   2   7   1       18.37       48.27     28.61 o
   3   7   1       68.63       94.57     36.87 o
   4   7   1       77.65      120.54     43.09 o
   5   7   1      126.67       53.23     31.76 o
   6   7   1       84.67       46.81     33.03 o
   7   7   1      113.68      155.39     50.64 o
   8   7   1      138.20      152.99     47.61 o
   9   7   1       28.22       26.86     47.07 o
  10   7   1       33.76       33.54     26.55 o
  11   7   1      130.05       63.34     28.85 o
  12   7   1      166.63      165.85     64.88 o
  13   7   1      170.10      232.17     55.56 o
  14   7   1        6.17       20.58     28.26 o
  15   7   1       69.86      179.44     58.24 o
   1   8   1       15.85        1.86     22.36 o
   2   8   1       88.97       79.60     34.22 o
   3   8   1       29.12       31.64     33.47 o
   4   8   1       30.29        4.75     24.22 o
   5   8   1      229.83      391.13     94.89 o
   6   8   1      143.87      273.86     75.81 o
   7   8   1        1.01       30.14     43.67 o
   8   8   1       35.16        0.00     50.61 o
   9   8   1       12.63        0.00     25.05 o
  10   8   1       36.24       47.17     41.69 o
  11   8   1      110.55       25.19     32.88 o
  12   8   1       39.31       40.63     38.01 o
   0   9   1       29.73        0.00     58.98 o
   1   9   1        1.88        0.00     37.63 o
   2   9   1       11.68        0.00     39.61 o
   3   9   1      114.12      126.74     56.31 o
   4   9   1       55.28       85.33     92.70 o
   5   9   1        3.21       12.56     31.87 o
   2   0   2     1597.02     1455.56     36.78 o
   4   0   2      865.36      855.59     26.63 o
   6   0   2     8272.71     8098.35    109.50 o
   8   0   2     1107.25     1088.39     46.32 o
  10   0   2     6364.25     6810.27    136.70 o
  12   0   2     6928.83     7310.11    185.34 o
  14   0   2     1359.34     1589.07     93.04 o
  16   0   2      155.72      161.91     28.22 o
  18   0   2       82.69       61.61     25.73 o
  20   0   2      131.58       46.79     24.11 o
  22   0   2       78.63       89.38     36.90 o
  24   0   2       37.78       17.14     29.08 o
   1   1   2     8230.55     7584.99     84.41 o
   2   1   2    21503.14    21384.02    140.56 o
   3   1   2     8291.50     7817.73     87.97 o
   4   1   2    35323.29    35002.36    190.93 o
   5   1   2     7932.75     7648.32     75.73 o
   6   1   2     1171.51     1146.84     33.66 o
   7   1   2     4218.76     4182.57     66.21 o
   8   1   2      235.25      236.25     16.82 o
   9   1   2      973.57      964.03     35.54 o
  10   1   2     3141.27     3239.94     69.34 o
  11   1   2     1289.44     1324.98     44.53 o
  12   1   2       71.01       62.56      9.55 o
  13   1   2       88.45       76.92     15.20 o
  14   1   2       19.40        7.29     11.26 o
  15   1   2      695.41      710.78     52.17 o
  16   1   2       94.97       84.31     17.68 o
  17   1   2      607.26      606.36     50.03 o
  18   1   2       90.18       73.86     20.34 o
  19   1   2        4.68        0.00     17.24 o
  20   1   2      578.26      661.08     68.21 o
  21   1   2      104.55       92.79     27.38 o
  22   1   2       25.47       32.83     30.77 o
  23   1   2       22.34       20.70     26.02 o
  24   1   2       44.94       25.88     50.25 o
   0   2   2     7537.72     7663.71    143.32 o
   1   2   2     3232.51     3149.88     62.19 o
   2   2   2    43754.31    45787.70    271.28 o
   3   2   2     5907.45     5705.94     98.27 o
   4   2   2     1220.26     1218.79     45.27 o
   5   2   2     2709.98     2515.64     58.92 o
   6   2   2     2325.46     2451.09     66.20 o
   7   2   2     3810.03     3594.06     82.45 o
   8   2   2      133.82      117.04     15.81 o
   9   2   2     4969.06     4867.98     92.25 o
  10   2   2       29.68       33.59     13.66 o
  11   2   2      432.95      417.48     46.77 o
  12   2   2       68.72       73.36     15.06 o
  13   2   2      512.07      507.83     40.82 o
  14   2   2      220.53      254.37     29.05 o
  15   2   2      633.99      604.98     45.86 o
  16   2   2       84.79       61.83     17.37 o
  17   2   2      274.02      288.60     40.19 o
  18   2   2        0.79        0.00     15.31 o
  19   2   2      204.01      266.35     42.85 o
  20   2   2       63.91       72.96     25.23 o
  21   2   2        2.51       27.82     27.63 o
  22   2   2        4.53        0.00     27.25 o
  23   2   2       16.83       57.64     22.24 o
   1   3   2     2389.54     2414.26     65.17 o
   2   3   2     1668.89     1655.58     62.93 o
   3   3   2     1639.58     1593.80     64.17 o
   4   3   2      498.39      457.12     29.73 o
   5   3   2     1305.69     1265.00     55.32 o
   6   3   2     8678.74     9185.22    151.50 o
   7   3   2    11821.87    12189.30    196.57 o
   8   3   2      847.29      830.93     41.47 o
   9   3   2      342.06      307.86     25.13 o
  10   3   2      779.96      788.80     48.56 o
  11   3   2      441.49      425.96     34.92 o
  12   3   2       38.27       29.10     14.07 o
  13   3   2      281.66      267.33     43.60 o
  14   3   2     1111.53     1179.69     93.60 o
  15   3   2      307.66      314.02     48.50 o
  16   3   2       33.74       29.17     21.41 o
  17   3   2      536.60      663.46     80.45 o
  18   3   2      146.79      116.26     51.82 o
  19   3   2       61.51       90.97     33.25 o
  20   3   2       36.01        0.00     18.58 o
  21   3   2        0.61        0.00     57.03 o
  22   3   2       58.39      107.63     39.88 o
   0   4   2     1376.79     1315.67     63.27 o
   1   4   2     2132.28     2176.26     86.69 o
   2   4   2      770.58      796.19     56.59 o
   3   4   2      941.70      958.13     64.98 o
   4   4   2      793.12      898.29     70.58 o
   5   4   2     3218.02     3358.04    143.25 o
   6   4   2     3947.86     3995.82    130.89 o
   7   4   2      771.60      870.37     61.74 o
   8   4   2      212.74      272.73     37.23 o
   9   4   2      149.85      170.56     28.24 o
  10   4   2     1106.09     1179.65     77.52 o
  11   4   2      188.34      225.97     31.07 o
  12   4   2       74.66       46.05     15.53 o
  13   4   2       34.82       47.96     19.90 o
  14   4   2      178.14      265.92     49.51 o
  15   4   2      110.82      121.62     34.60 o
  16   4   2       26.92       30.22     21.32 o
  17   4   2       18.63       31.65     28.72 o
  18   4   2       69.28       73.28     57.62 o
  19   4   2       61.17        0.14     23.20 o
  20   4   2      120.16      204.98     59.57 o
  21   4   2       13.65       69.60     28.70 o
   1   5   2       30.05       16.25     17.30 o
   2   5   2      393.52      374.22     40.76 o
   3   5   2      326.14      348.63     42.20 o
   4   5   2       28.20       12.15     12.61 o
   5   5   2      110.15      125.78     28.29 o
   6   5   2      765.81      894.37     98.82 o
   7   5   2       61.35       33.37     21.13 o
   8   5   2      203.08      195.71     35.64 o
   9   5   2     1487.91     1559.24    101.42 o
  10   5   2     3815.37     4168.49    151.03 o
  11   5   2      445.80      508.00     54.27 o
  12   5   2      555.56      683.90     64.96 o
  13   5   2       12.18        3.61     16.35 o
  14   5   2       21.99       43.22     23.52 o
  15   5   2       61.38       50.22     29.23 o
  16   5   2       30.03        0.00     43.43 o
  17   5   2       57.42       22.87     30.44 o
  18   5   2       62.97      127.88     49.25 o
  19   5   2       18.17       16.80     30.19 o
  20   5   2       16.17       21.74     36.85 o
   0   6   2      640.22      821.88    132.10 o
   1   6   2       98.41       43.62     16.58 o
   2   6   2      504.50      413.30     68.43 o
   3   6   2       24.05        5.19     19.31 o
   4   6   2       22.15        0.00     16.55 o
   5   6   2       63.68       44.53     24.23 o
   6   6   2       57.42       32.46     77.22 o
   7   6   2      171.07       54.06     50.56 o
   8   6   2       49.12      123.37     45.12 o
   9   6   2      396.67      415.92     77.95 o
  10   6   2      232.13      155.46     43.86 o
  11   6   2       49.05       33.24     20.88 o
  12   6   2       27.74       58.95     32.00 o
  13   6   2       15.38       26.15     19.22 o
  14   6   2       59.21       20.36     26.30 o
  15   6   2       21.78        0.54     20.60 o
  16   6   2        5.63       23.87     26.07 o
  17   6   2       37.74        1.46     33.73 o
  18   6   2       78.36      136.58     52.71 o
   1   7   2      273.35      273.07     58.49 o
   2   7   2        6.33       16.33     28.76 o
   3   7   2      131.23      125.79     38.89 o
   4   7   2      122.47       43.47     29.87 o
   5   7   2      198.96      244.83     69.55 o
   6   7   2      264.28      298.96     66.75 o
   7   7   2      169.85      103.03     54.23 o
   8   7   2       15.94        4.94     16.07 o
   9   7   2       16.71       11.30     26.27 o
  10   7   2        9.63        0.00     29.05 o
  11   7   2       60.02       95.39     35.63 o
  12   7   2      385.22      413.19     73.30 o
  13   7   2        8.32       33.81     24.21 o
  14   7   2      176.12      140.56     67.15 o
  15   7   2       26.65       45.27     46.79 o
   0   8   2       12.63        0.00     75.91 o
   1   8   2       26.65       13.60     19.89 o
   2   8   2      102.40      116.53     43.29 o
   3   8   2       33.80       49.78     36.14 o
   4   8   2       28.94       49.49     59.87 o
   5   8   2       36.01       50.07     26.07 o
   6   8   2       29.17       18.30     25.00 o
   7   8   2       53.18       56.33     39.89 o
   8   8   2       35.85       91.59     51.29 o
   9   8   2      119.26      101.52     58.56 o
  10   8   2      119.52       95.31     51.85 o
  11   8   2       23.97       32.49     45.89 o
   1   9   2       81.17       55.28     44.35 o
   2   9   2      152.42      166.73     79.95 o
   3   9   2        8.46       97.13     45.71 o
   4   9   2       14.85        1.29     46.57 o
   5   9   2       32.62       11.56     23.45 o
   2   0   3     8711.25     8537.05    117.84 o
   4   0   3     2123.02     2102.57     46.08 o
   6   0   3     3559.27     3308.55     70.07 o
   8   0   3      772.28      791.71     41.26 o
  10   0   3     2788.32     2661.31     79.46 o
  12   0   3      885.70     1053.00     70.14 o
  14   0   3      130.55      162.35     29.57 o
  16   0   3      148.56      163.24     26.96 o
  18   0   3     1377.26     1529.37    115.74 o
  20   0   3        0.96        0.00     34.55 o
  22   0   3       50.88       39.45     25.57 o
  24   0   3       45.66        8.03     18.46 o
   0   1   3     2342.23     2315.54     69.22 o
   1   1   3     5730.99     5242.35     62.53 o
   2   1   3    38554.58    38876.25    209.20 o
   3   1   3      841.20      765.24     30.26 o
   4   1   3    23201.77    22994.66    162.20 o
   5   1   3    15843.82    14976.92    118.85 o
   6   1   3      946.59      976.06     28.15 o
   7   1   3     2847.42     2674.70     50.31 o
   8   1   3     5569.06     5392.35     76.17 o
   9   1   3     1643.76     1606.38     44.75 o
  10   1   3      721.75      728.61     32.82 o
  11   1   3        7.39       11.67      5.49 o
  12   1   3      684.30      721.47     36.27 o
  13   1   3      504.40      504.20     35.40 o
  14   1   3      175.31      187.06     20.64 o
  15   1   3      211.45      241.97     30.62 o
  16   1   3      179.46      165.98     25.47 o
  17   1   3      114.73      113.75     23.83 o
  18   1   3      180.18      152.88     27.34 o
  19   1   3       36.28       17.24     13.41 o
  20   1   3      207.93      142.31     27.74 o
  21   1   3       92.32       94.93     26.81 o
  22   1   3        6.21       24.82     22.71 o
  23   1   3      119.30      109.18     37.37 o
  24   1   3       34.48        0.00     46.99 o
   1   2   3      943.71      917.39     34.90 o
   2   2   3      845.16      889.80     38.97 o
   3   2   3     7465.52     6880.73    115.90 o
   4   2   3     2791.64     2817.73     73.64 o
   5   2   3     2129.08     2040.41     67.26 o
   6   2   3       29.43       20.36      7.59 o
   7   2   3      661.98      623.34     35.09 o
   8   2   3      681.65      667.49     35.91 o
   9   2   3      819.02      827.54     47.89 o
  10   2   3      970.59      980.23     60.87 o
  11   2   3      220.59      168.08     28.59 o
  12   2   3       80.69       40.34     12.99 o
  13   2   3      952.47      906.21     50.38 o
  14   2   3      266.08      260.22     26.96 o
  15   2   3      163.03      153.09     25.89 o
  16   2   3      517.79      600.89     54.03 o
  17   2   3      347.49      337.91     41.12 o
  18   2   3       28.00       70.94     25.41 o
  19   2   3       13.61       10.63     25.55 o
  20   2   3       68.08       17.94     18.11 o
  21   2   3        5.25       13.90     20.10 o
  22   2   3       19.15       22.88     23.91 o
  23   2   3       22.77       26.90     34.42 o
   0   3   3      353.98      323.63     35.70 o
   1   3   3     1233.93     1197.52     49.55 o
   2   3   3     1945.47     2005.11     69.59 o
   3   3   3     1704.23     1653.50     66.00 o
   4   3   3      189.42      189.10     24.87 o
   5   3   3     3594.39     3558.48     92.53 o
   6   3   3     6781.05     7372.00    154.82 o
   7   3   3     3695.68     3811.19    127.64 o
   8   3   3     1150.99     1073.53     59.80 o
   9   3   3      252.16      275.89     30.65 o
  10   3   3        8.81       17.78     10.42 o
  11   3   3      158.76      149.01     23.72 o
  12   3   3       44.57       60.21     12.80 o
  13   3   3     1757.31     1977.98    115.31 o
  14   3   3      353.95      321.75     48.10 o
  15   3   3      113.20      131.84     29.25 o
  16   3   3        0.02        7.58     18.19 o
  17   3   3       46.01       51.96     28.65 o
  18   3   3      155.39      204.74     46.24 o
  19   3   3       15.67       55.16     27.57 o
  20   3   3       38.47       51.92     22.48 o
  21   3   3      104.45      249.77     72.86 o
  22   3   3       50.66       83.14     32.47 o
   1   4   3      232.44      219.24     27.05 o
   2   4   3      137.55       89.82     20.82 o
   3   4   3      950.04      966.28     65.34 o
   4   4   3      894.76      909.03     71.58 o
   5   4   3     4830.59     5010.36    176.44 o
   6   4   3     1030.63      975.65     94.15 o
   7   4   3       50.48       69.09     29.43 o
   8   4   3      293.63      283.49     37.25 o
   9   4   3      396.54      440.06     42.75 o
  10   4   3     1661.76     1825.76     85.64 o
  11   4   3      579.60      644.61     62.03 o
  12   4   3      248.30      288.47     42.74 o
  13   4   3      542.62      591.20     63.60 o
  14   4   3      361.65      332.90     53.93 o
  15   4   3       34.00        0.00     21.67 o
  16   4   3       97.96      137.92     43.07 o
  17   4   3       51.36      114.10     39.72 o
  18   4   3       19.21       28.91     33.84 o
  19   4   3        0.30       12.56     31.26 o
  20   4   3       59.61       69.13     30.98 o
  21   4   3        5.94       46.64     43.22 o
   0   5   3     2381.56     2457.36    209.00 o
   1   5   3      576.59      613.68     47.16 o
   2   5   3      310.83      300.26     57.01 o
   3   5   3      137.97      119.20     24.35 o
   4   5   3      139.70      105.70     26.23 o
   5   5   3      192.01      223.47     39.24 o
   6   5   3      220.93      248.26     53.29 o
   7   5   3      147.91      161.39     44.01 o
   8   5   3      132.32      138.80     41.81 o
   9   5   3      659.37      759.70     77.87 o
  10   5   3      848.84      797.98     70.37 o
  11   5   3      738.46      813.32     72.52 o
  12   5   3      464.99      499.63     63.13 o
  13   5   3        8.36       20.45     17.29 o
  14   5   3       77.45       37.78     37.16 o
  15   5   3      180.61      191.23     43.74 o
  16   5   3      128.80       92.70     42.19 o
  17   5   3       59.35       20.63     26.29 o
  18   5   3        2.47        2.08     34.43 o
  19   5   3       55.65       70.31     41.12 o
  20   5   3       10.73        0.00     48.77 o
   1   6   3      322.18      281.86     54.41 o
   2   6   3       45.76        0.00     39.31 o
   3   6   3      125.99      186.38     47.67 o
   4   6   3       69.23       36.13     45.59 o
   5   6   3       83.13       39.52     42.67 o
   6   6   3      280.10      495.72     81.36 o
   7   6   3       50.92       75.98     25.42 o
   8   6   3      746.34      719.42     99.26 o
   9   6   3      683.26      976.05    119.72 o
  10   6   3      325.84      328.28     73.02 o
  11   6   3      397.87      392.56     68.66 o
  12   6   3       71.42      153.64     42.58 o
  13   6   3       19.30       16.82     26.18 o
  14   6   3       36.38       19.39     24.86 o
  15   6   3       10.77        0.00     28.77 o
  16   6   3        4.41        0.00     44.14 o
  17   6   3      126.79      168.26     67.27 o
  18   6   3       10.58        6.69     30.39 o
   0   7   3      122.60       91.23     66.01 o
   1   7   3      361.22      501.97     80.04 o
   2   7   3      251.52      160.47     47.70 o
   3   7   3       81.60      109.47     40.13 o
   4   7   3       78.22       62.20     40.05 o
   5   7   3       93.05      105.68     65.43 o
   6   7   3       67.35      112.49     49.47 o
   7   7   3      157.84      158.53     52.33 o
   8   7   3       57.57       44.30     50.20 o
   9   7   3        7.74       35.96     30.69 o
  10   7   3        3.87        0.00     38.27 o
  11   7   3       71.90      102.93     38.89 o
  12   7   3      165.98       97.45     35.55 o
  13   7   3      243.78      253.94     61.27 o
  14   7   3       61.35       94.52     81.30 o
  15   7   3       75.96       94.11     65.07 o
   1   8   3        9.02        0.00     34.71 o
   2   8   3       11.58        0.00     20.53 o
   3   8   3       35.69       16.32     19.46 o
   4   8   3       58.20      129.59     44.12 o
   5   8   3       99.56      115.81     43.80 o
   6   8   3       41.00       32.67     21.64 o
   7   8   3      137.02       90.97     48.34 o
   8   8   3       42.80       74.66     48.41 o
   9   8   3       26.49        8.40     27.56 o
  10   8   3       35.80       18.62     30.68 o
  11   8   3       23.34        0.00     39.09 o
   0   9   3       17.36       40.19     42.17 o
   1   9   3       27.30       17.93     36.02 o
   2   9   3       24.50        8.12     30.43 o
   3   9   3       78.10       19.99     51.92 o
   4   9   3       44.98        9.67     33.75 o
   0   0   4    22207.27    21496.23    364.22 o
   2   0   4      583.34      610.77     28.86 o
   4   0   4      298.85      300.40     21.19 o
   6   0   4     5907.20     5718.01     82.34 o
   8   0   4      159.43      157.60     16.35 o
  10   0   4      505.11      447.15     38.44 o
  12   0   4      106.09      113.05     23.45 o
  14   0   4      123.10      112.52     25.08 o
  16   0   4      115.80       72.18     22.42 o
  18   0   4      878.98      928.85     88.37 o
  20   0   4      239.31      243.60     57.87 o
  22   0   4       65.12       65.04     47.27 o
  24   0   4       26.10        0.00     44.83 o
   1   1   4      518.28      507.16     21.94 o
   2   1   4    12846.94    12849.19    104.25 o
   3   1   4      501.99      449.01     24.71 o
   4   1   4     4838.37     4733.65     88.63 o
   5   1   4    11234.94    10766.44    110.58 o
   6   1   4      332.64      339.09     18.90 o
   7   1   4     3395.03     3395.42     66.47 o
   8   1   4      718.55      679.17     26.55 o
   9   1   4     3146.02     3159.44     69.01 o
  10   1   4     3578.74     3655.24     72.38 o
  11   1   4      339.57      323.68     26.16 o
  12   1   4     4162.11     4330.65     98.05 o
  13   1   4      483.36      514.08     34.54 o
  14   1   4      298.49      303.26     28.45 o
  15   1   4       69.91       73.32     13.55 o
  16   1   4      183.91      191.90     21.79 o
  17   1   4        0.05        7.15     15.89 o
  18   1   4      414.11      490.10     47.44 o
  19   1   4        7.40        9.84     16.46 o
  20   1   4       15.28       31.32     18.47 o
  21   1   4      218.06      129.45     44.77 o
  22   1   4      107.84      100.65     28.62 o
  23   1   4       16.08       29.40     63.63 o
   0   2   4      475.11      466.15     37.86 o
   1   2   4     1162.95     1196.25     44.89 o
   2   2   4     1377.31     1503.39     50.97 o
   3   2   4     4228.48     3952.33     87.13 o
   4   2   4      174.37      155.17     18.24 o
   5   2   4      917.21      858.63     43.02 o
   6   2   4      188.49      159.85     16.32 o
   7   2   4      672.93      644.79     29.98 o
   8   2   4      133.10      131.13     15.05 o
   9   2   4      543.40      529.14     37.60 o
  10   2   4     1313.55     1471.47     51.49 o
  11   2   4       13.75       13.20     10.58 o
  12   2   4       13.67        0.00     12.98 o
  13   2   4     1171.79     1190.52     73.03 o
  14   2   4       75.58       74.37     19.82 o
  15   2   4       26.87       26.79     16.02 o
  16   2   4      744.04      745.70     59.12 o
  17   2   4      113.28      157.94     34.46 o
  18   2   4       49.64       63.28     22.36 o
  19   2   4      280.20      306.14     63.70 o
  20   2   4       64.16       49.26     24.88 o
  21   2   4      121.30      138.81     35.09 o
  22   2   4        6.49        0.00     33.90 o
  23   2   4        0.12        0.00     61.00 o
   1   3   4     1381.70     1455.52     59.98 o
   2   3   4     2068.49     2192.27     76.48 o
   3   3   4      825.00      838.47     49.42 o
   4   3   4     2161.73     2188.66     83.92 o
   5   3   4     3123.92     3167.64    104.56 o
   6   3   4      328.96      346.81     42.44 o
   7   3   4     2984.10     3074.58    124.68 o
   8   3   4     2379.52     2480.41     96.95 o
   9   3   4     1278.40     1222.89     64.29 o
  10   3   4      267.35      255.95     29.78 o
  11   3   4        4.57        0.00      7.95 o
  12   3   4      570.32      555.05     42.70 o
  13   3   4      223.40      167.55     28.71 o
  14   3   4       83.37       52.48     17.35 o
  15   3   4      426.69      381.50     51.33 o
  16   3   4       84.31       74.16     29.66 o
  17   3   4       59.89       74.46     27.76 o
  18   3   4      169.37      136.21     51.44 o
  19   3   4        7.28        1.97     26.12 o
  20   3   4       21.28        3.58     17.75 o
  21   3   4       20.89       15.80     24.95 o
  22   3   4       18.92        0.00     25.75 o
   0   4   4     3002.99     3250.15    168.69 o
   1   4   4      593.99      582.38     46.29 o
   2   4   4      179.22      150.29     25.99 o
   3   4   4     1037.64     1127.90     75.73 o
   4   4   4     1516.84     1790.76    101.59 o
   5   4   4      302.58      247.09     38.75 o
   6   4   4      155.97      166.48     38.27 o
   7   4   4      582.54      626.20     76.50 o
   8   4   4     2464.18     2614.02    123.35 o
   9   4   4       32.26       47.36     15.17 o
  10   4   4      978.19     1029.41     63.33 o
  11   4   4      260.66      270.55     32.93 o
  12   4   4     1018.10      996.57     68.42 o
  13   4   4      263.21      263.80     43.83 o
  14   4   4      697.41      580.46     66.22 o
  15   4   4        7.19       21.01     13.03 o
  16   4   4       73.52       65.22     27.48 o
  17   4   4       14.05        0.00     20.76 o
  18   4   4      123.42      134.05     40.64 o
  19   4   4       37.97       16.31     22.33 o
  20   4   4      100.75       92.58     45.13 o
  21   4   4       10.81        0.00     46.59 o
   1   5   4      428.37      463.19     63.40 o
   2   5   4      992.86     1149.72     71.30 o
   3   5   4      456.40      451.37     51.63 o
   4   5   4     1981.29     2186.94    131.21 o
   5   5   4        1.73       22.24     15.67 o
   6   5   4       17.09        5.92     38.14 o
   7   5   4       50.25       31.05     24.25 o
   8   5   4       46.24       64.18     26.77 o
   9   5   4       17.12       20.32     29.75 o
  10   5   4      772.31      889.05    107.55 o
  11   5   4      200.29      199.87     41.45 o
  12   5   4      406.78      477.66     69.99 o
  13   5   4       38.00       12.58     15.04 o
  14   5   4      107.46       76.51     25.07 o
  15   5   4      142.96      199.00     52.71 o
  16   5   4       24.84       25.53     36.12 o
  17   5   4      124.47      101.39     38.27 o
  18   5   4       67.05      101.22     48.95 o
  19   5   4       41.74        0.00     28.99 o
  20   5   4       87.13       56.11     71.42 o
   0   6   4      934.37     1016.86    148.83 o
   1   6   4       84.21       33.37     28.37 o
   2   6   4        3.57        0.00     17.28 o
   3   6   4      358.02      404.41     59.71 o
   4   6   4       20.96       10.65     33.55 o
   5   6   4      430.18      514.43     92.19 o
   6   6   4      140.35      109.77     54.57 o
   7   6   4      558.10      455.52     79.24 o
   8   6   4      915.46     1024.26    121.51 o
   9   6   4      199.13      214.20     57.73 o
  10   6   4      731.34      837.31    113.22 o
  11   6   4      236.90      354.74     64.40 o
  12   6   4       12.10       35.24     31.12 o
  13   6   4      159.81      191.07     47.75 o
  14   6   4      114.32      158.50     53.84 o
  15   6   4       18.06       17.00     25.52 o
  16   6   4       21.65       16.93     32.50 o
  17   6   4       23.74       16.30     35.41 o
  18   6   4       21.40       25.90     62.63 o
   1   7   4      157.56      120.65     39.94 o
   2   7   4       53.68        7.38     37.49 o
   3   7   4      109.35       59.88     30.08 o
   4   7   4       96.65       98.94     30.66 o
   5   7   4       57.90       22.35     27.54 o
   6   7   4       94.85       46.73     49.82 o
   7   7   4       79.96       77.70     47.57 o
   8   7   4       47.09        0.00     35.70 o
   9   7   4       65.82       90.95     48.95 o
  10   7   4        5.82        4.83     35.99 o
  11   7   4        4.51        0.00     25.87 o
  12   7   4       29.16       44.03     28.32 o
  13   7   4        1.10       30.13     38.08 o
  14   7   4       64.81        0.00     41.87 o
  15   7   4       27.71       34.78     37.44 o
   0   8   4       45.28       32.66     36.15 o
   1   8   4       12.90        0.00     26.61 o
   2   8   4      121.14      152.32     46.55 o
   3   8   4      135.21      114.64     49.97 o
   4   8   4      167.25      189.83     62.72 o
   5   8   4       59.38       66.18     40.54 o
   6   8   4      113.79       83.03     39.96 o
   7   8   4        5.72        0.69     34.66 o
   8   8   4       23.12        8.41     19.25 o
   9   8   4       29.66       14.22     33.75 o
  10   8   4       48.38        8.74     37.45 o
  11   8   4       19.99       10.29     28.59 o
   1   9   4       38.47       57.61     31.45 o
   2   9   4       30.71       37.62     28.79 o
   3   9   4       11.89        0.00     44.16 o
   4   9   4       20.21        5.46     29.31 o
   2   0   5      236.86      192.00     17.99 o
   4   0   5      723.41      728.52     42.51 o
   6   0   5      609.01      593.90     29.94 o
   8   0   5     1739.15     1663.69     52.62 o
  10   0   5      306.04      325.57     32.56 o
  12   0   5      299.32      334.21     36.02 o
  14   0   5      118.45       98.53     22.32 o
  16   0   5      238.84      284.72     37.40 o
  18   0   5      159.92      127.02     27.35 o
  20   0   5       77.45       13.86     24.08 o
  22   0   5      178.66      240.86     72.03 o
  24   0   5       48.29        0.00     42.31 o
   0   1   5     2494.71     2370.64     69.70 o
   1   1   5     3155.18     2934.61     54.99 o
   2   1   5     2309.47     2242.84     42.42 o
   3   1   5     3759.56     3479.84     61.23 o
   4   1   5      111.43      112.01     11.72 o
   5   1   5     1762.03     1771.44     52.60 o
   6   1   5     2219.24     2095.35     54.46 o
   7   1   5     4098.12     4081.86     78.88 o
   8   1   5      313.26      334.56     24.22 o
   9   1   5      474.14      444.38     28.18 o
  10   1   5     1731.59     1788.96     61.90 o
  11   1   5      866.38      824.08     45.88 o
  12   1   5       57.05       37.97     10.15 o
  13   1   5      198.83      194.19     24.86 o
  14   1   5      334.08      325.64     31.69 o
  15   1   5     1417.35     1512.37     71.87 o
  16   1   5     1067.39      982.01     58.49 o
  17   1   5       37.47       43.43     13.56 o
  18   1   5      646.40      641.76     54.49 o
  19   1   5        4.24        1.42     16.31 o
  20   1   5      157.02      131.71     30.37 o
  21   1   5      150.60      152.31     29.75 o
  22   1   5      164.01      196.06     51.85 o
  23   1   5       14.29        0.00     35.53 o
   1   2   5      417.13      414.56     26.52 o
   2   2   5     3334.72     3248.73     72.05 o
   3   2   5     2071.35     2067.95     63.44 o
   4   2   5     1389.14     1466.82     61.05 o
   5   2   5      345.68      340.01     30.63 o
   6   2   5      256.36      280.75     23.18 o
   7   2   5     1785.95     1753.29     56.37 o
   8   2   5      550.55      532.24     36.69 o
   9   2   5      656.76      614.22     40.12 o
  10   2   5     1224.34     1304.99     50.79 o
  11   2   5      579.99      603.30     44.15 o
  12   2   5        7.60        7.82     10.73 o
  13   2   5       69.45       66.12     15.50 o
  14   2   5      142.31      114.85     22.72 o
  15   2   5      268.04      314.00     51.82 o
  16   2   5     1349.38     1373.66    100.01 o
  17   2   5       28.01       19.94     18.35 o
  18   2   5       18.54       36.13     19.82 o
  19   2   5        0.94        1.64     16.59 o
  20   2   5       27.28       35.84     25.38 o
  21   2   5       38.90       25.52     22.30 o
  22   2   5       24.01       63.19     31.24 o
  23   2   5      132.82       53.49     58.65 o
   0   3   5     4051.92     4027.82    139.00 o
   1   3   5     1078.18     1057.29     59.55 o
   2   3   5       72.99       64.35     11.72 o
   3   3   5      460.61      473.79     36.24 o
   4   3   5       68.41       56.19     17.11 o
   5   3   5       84.16       85.55     18.80 o
   6   3   5      517.03      484.83     47.08 o
   7   3   5     3860.12     3903.97    175.44 o
   8   3   5      389.23      378.88     36.57 o
   9   3   5     1239.16     1180.32     61.88 o
  10   3   5      444.21      404.12     35.29 o
  11   3   5      530.87      551.60     55.23 o
  12   3   5      388.51      363.91     45.33 o
  13   3   5      341.62      371.78     46.83 o
  14   3   5      498.47      483.80     55.83 o
  15   3   5     1231.25     1183.30     80.88 o
  16   3   5      285.55      236.55     48.91 o
  17   3   5      212.53      171.88     40.43 o
  18   3   5       45.59       40.91     21.54 o
  19   3   5       11.40       46.04     25.53 o
  20   3   5       15.78        3.97     51.83 o
  21   3   5       40.07       39.57     34.15 o
  22   3   5        5.62        0.00     41.10 o
   1   4   5      705.91      745.98     56.47 o
   2   4   5     1397.29     1459.11     69.67 o
   3   4   5      414.63      489.35     45.68 o
   4   4   5      349.52      384.76     51.11 o
   5   4   5      119.67      102.89     32.54 o
   6   4   5        8.38        0.00     22.93 o
   7   4   5      954.03      941.60     95.93 o
   8   4   5     1353.64     1435.02    121.62 o
   9   4   5      308.83      260.45     52.30 o
  10   4   5      826.03      884.87     60.29 o
  11   4   5       33.05       12.14     19.96 o
  12   4   5      350.48      386.38     45.76 o
  13   4   5      635.08      641.26     68.95 o
  14   4   5       17.95        0.00     21.13 o
  15   4   5        6.78        0.00     20.87 o
  16   4   5       99.93       58.42     32.18 o
  17   4   5       82.89       64.98     32.99 o
  18   4   5       38.01       17.42     20.47 o
  19   4   5       23.23        0.00     18.92 o
  20   4   5       88.44       18.61     30.28 o
  21   4   5       40.74        7.14     24.44 o
   0   5   5      470.05      502.17     95.15 o
   1   5   5      231.83      173.39     41.17 o
   2   5   5      270.82      294.11     47.07 o
   3   5   5      201.68      225.23     48.87 o
   4   5   5      109.71      145.35     36.07 o
   5   5   5      732.26      795.96     82.67 o
   6   5   5      393.28      428.40    106.28 o
   7   5   5       48.10       54.55     25.54 o
   8   5   5      907.88      942.60    108.32 o
   9   5   5       74.96      117.00     39.94 o
  10   5   5      763.18      994.22    112.61 o
  11   5   5       28.65       32.79     22.29 o
  12   5   5       50.31      138.68     40.04 o
  13   5   5      172.76      209.55     45.67 o
  14   5   5      134.51      191.34     61.18 o
  15   5   5       11.56        0.00     36.32 o
  16   5   5       53.63       93.53     46.96 o
  17   5   5        8.99       71.43     39.05 o
  18   5   5       11.07        9.34     19.66 o
  19   5   5        3.48        0.00     42.08 o
  20   5   5       48.40       59.46     43.52 o
   1   6   5      151.61      141.13     34.45 o
   2   6   5      291.09      244.10     56.16 o
   3   6   5      244.94      215.46     53.44 o
   4   6   5      653.73      787.76     94.75 o
   5   6   5      292.95      351.09     78.55 o
   6   6   5      333.29      363.16    100.62 o
   7   6   5      233.35      377.77     82.50 o
   8   6   5      169.09      135.43     72.55 o
   9   6   5      116.06      157.54     54.97 o
  10   6   5       88.73      143.10     43.17 o
  11   6   5      279.03      291.79     57.44 o
  12   6   5      115.54       64.05     35.54 o
  13   6   5      145.22       64.28     41.00 o
  14   6   5       81.42      107.05     41.77 o
  15   6   5      206.15      214.34     64.86 o
  16   6   5        5.66       21.71     27.39 o
  17   6   5       21.51       96.59     62.13 o
  18   6   5       73.39        9.33     78.91 o
   0   7   5      116.33      115.90     63.69 o
   1   7   5      147.69      137.87     46.01 o
   2   7   5       38.99       35.50     26.56 o
   3   7   5       22.33       37.63     26.13 o
   4   7   5        2.52       24.41     31.05 o
   5   7   5       50.71       30.35     22.60 o
   6   7   5        2.13        0.00     22.50 o
   7   7   5      338.68      359.77     85.03 o
   8   7   5       89.08       89.91     44.28 o
   9   7   5       83.25       74.09     38.92 o
  10   7   5       39.92      102.16     51.77 o
  11   7   5        9.57        0.00     36.47 o
  12   7   5       26.63        0.00     34.18 o
  13   7   5       31.38        7.53     26.10 o
  14   7   5       20.87       87.94     43.06 o
  15   7   5        7.64        0.00     37.05 o
   1   8   5       43.12       54.88     35.44 o
   2   8   5       22.38       69.30     40.59 o
   3   8   5       88.90       52.24     40.52 o
   4   8   5       47.88       92.00     45.15 o
   5   8   5      173.52      221.79     67.64 o
   6   8   5       26.65       20.56     41.63 o
   7   8   5       65.52       81.76     46.00 o
   8   8   5       79.05        0.00     32.68 o
   9   8   5       67.84       17.69     44.25 o
  10   8   5       31.49       22.59     36.18 o
  11   8   5        4.18        0.00     31.41 o
   0   9   5        4.26        0.00     44.88 o
   1   9   5        1.58       21.47     29.88 o
   2   9   5       18.61        3.76     74.72 o
   3   9   5       10.82        5.29     20.22 o
   0   0   6     5487.18     5402.67    113.86 o
   2   0   6      229.31      244.28     18.66 o
   4   0   6      158.30      132.92     20.62 o
   6   0   6     2745.39     2930.07     67.32 o
   8   0   6     5553.99     5569.27     98.34 o
  10   0   6      437.91      439.73     40.93 o
  12   0   6      414.08      475.99     46.72 o
  14   0   6      377.54      304.83     46.56 o
  16   0   6      564.98      582.74     58.42 o
  18   0   6      982.28      855.00     98.94 o
  20   0   6      135.09      208.72     63.26 o
  22   0   6       28.62       76.27     43.67 o
   1   1   6      323.06      294.92     17.66 o
   2   1   6      967.62      926.26     28.07 o
   3   1   6     5079.66     4708.73     84.18 o
   4   1   6      470.77      446.04     23.29 o
   5   1   6     1888.88     1796.04     53.53 o
   6   1   6     2742.62     2579.17     70.05 o
   7   1   6      195.11      154.09     18.60 o
   8   1   6     1262.37     1296.60     48.28 o
   9   1   6       95.49       80.03     11.82 o
  10   1   6     5051.77     5364.73    103.76 o
  11   1   6     1497.10     1485.82     59.05 o
  12   1   6      146.27      145.16     18.69 o
  13   1   6      377.02      370.26     31.02 o
  14   1   6     1352.42     1482.97     66.36 o
  15   1   6      256.43      251.61     30.48 o
  16   1   6      368.55      356.80     34.46 o
  17   1   6      208.38      242.67     33.64 o
  18   1   6      975.50      980.67     68.32 o
  19   1   6      137.36      104.76     22.66 o
  20   1   6      658.78      696.41     67.01 o
  21   1   6        8.95       51.58     26.35 o
  22   1   6      103.03       50.93     27.10 o
  23   1   6       91.42       10.06     28.83 o
   0   2   6     2856.30     2859.00    109.93 o
   1   2   6     1487.27     1467.35     48.32 o
   2   2   6      136.72      143.21     14.71 o
   3   2   6      736.19      744.38     38.97 o
   4   2   6      656.74      692.84     42.51 o
   5   2   6     5247.67     5240.82    129.28 o
   6   2   6      692.65      848.10     61.25 o
   7   2   6      928.22      955.94     66.52 o
   8   2   6      874.30      908.00     45.67 o
   9   2   6       84.63       82.65     16.35 o
  10   2   6      595.60      615.80     36.86 o
  11   2   6      649.81      601.88     39.46 o
  12   2   6       33.34       42.33     12.15 o
  13   2   6      332.86      293.76     32.63 o
  14   2   6      943.74      991.11     73.02 o
  15   2   6      211.60      198.25     32.85 o
  16   2   6      276.91      243.15     46.46 o
  17   2   6       16.81       41.75     21.17 o
  18   2   6       59.32       57.92     28.67 o
  19   2   6      235.43      255.83     43.98 o
  20   2   6       11.83        0.00     28.52 o
  21   2   6       23.11        0.00     19.26 o
  22   2   6       26.48        0.00     25.60 o
  23   2   6       19.90        0.00     30.35 o
   1   3   6      834.59      756.62     49.96 o
   2   3   6      397.95      339.87     33.75 o
   3   3   6      597.62      633.96     39.68 o
   4   3   6     1342.42     1366.83     69.87 o
   5   3   6     2827.51     2874.70    104.93 o
   6   3   6      305.40      349.96     46.83 o
   7   3   6     2058.50     1997.55    117.36 o
   8   3   6      268.35      213.80     28.87 o
   9   3   6       70.33       73.62     16.08 o
  10   3   6       22.89        0.00     11.50 o
  11   3   6     1714.96     1624.57     85.18 o
  12   3   6     1215.22     1366.65     70.31 o
  13   3   6      472.75      528.53     40.01 o
  14   3   6      236.76      181.36     43.21 o
  15   3   6      712.77      834.09     88.28 o
  16   3   6      102.00       25.53     22.47 o
  17   3   6      189.86      135.55     48.74 o
  18   3   6       13.62        0.00     33.86 o
  19   3   6      322.02      229.73     61.10 o
  20   3   6       35.49       37.91     55.83 o
  21   3   6       26.10       67.41     37.20 o
  22   3   6       25.24        0.00     57.99 o
   0   4   6     1660.49     1746.94    121.51 o
   1   4   6      320.91      272.68     38.59 o
   2   4   6      427.33      395.03     46.34 o
   3   4   6     1908.74     1959.06     84.88 o
   4   4   6      562.34      575.59     54.94 o
   5   4   6       41.91       29.11     12.26 o
   6   4   6      397.18      435.34     69.60 o
   7   4   6      794.56      784.63     97.87 o
   8   4   6     1344.10     1582.45    143.15 o
   9   4   6       14.96        2.90     36.86 o
  10   4   6      113.95       77.37     41.63 o
  11   4   6     1177.62     1206.25     77.69 o
  12   4   6        7.25        0.00     19.46 o
  13   4   6      452.64      362.57     49.15 o
  14   4   6       29.94       16.76     17.65 o
  15   4   6      148.57      215.46     70.42 o
  16   4   6       71.14       47.80     35.38 o
  17   4   6       40.42       19.55     20.68 o
  18   4   6       25.50       70.58     26.87 o
  19   4   6       58.14       13.10     25.80 o
  20   4   6      159.33      206.27     54.95 o
  21   4   6       22.33       41.87     35.81 o
   1   5   6      516.92      525.93     68.01 o
   2   5   6     1355.65     1402.52    114.26 o
   3   5   6      110.27      156.29     38.67 o
   4   5   6      100.78       58.37     24.86 o
   5   5   6       17.00        6.26     19.51 o
   6   5   6       53.48       38.89     28.98 o
   7   5   6      105.30      169.98     51.70 o
   8   5   6      419.48      550.10     93.17 o
   9   5   6      322.99      332.80     72.40 o
  10   5   6      333.03      405.59     73.33 o
  11   5   6      285.63      397.25     61.55 o
  12   5   6      781.79      637.52     77.83 o
  13   5   6       45.24       64.29     26.45 o
  14   5   6       91.07       74.79     37.71 o
  15   5   6       45.84      109.23     45.21 o
  16   5   6       90.97      154.90     61.66 o
  17   5   6       73.01       73.80     39.62 o
  18   5   6      118.70      104.52     69.22 o
  19   5   6       50.47       40.72     28.99 o
   0   6   6     1310.34     1403.57    179.56 o
   1   6   6       72.76       41.21     22.04 o
   2   6   6      310.94      324.80     58.90 o
   3   6   6       22.41        0.00     22.62 o
   4   6   6       14.46        0.00     25.36 o
   5   6   6      107.21       75.15     43.11 o
   6   6   6        0.90       44.99     30.40 o
   7   6   6      162.76      213.92     62.58 o
   8   6   6      212.47      189.06     57.77 o
   9   6   6       93.53      155.98     49.84 o
  10   6   6      135.13      121.12     49.78 o
  11   6   6       46.19       34.40     30.40 o
  12   6   6        9.19        0.00     25.40 o
  13   6   6       47.95       41.49     30.10 o
  14   6   6       68.67       48.71     30.55 o
  15   6   6       13.06       25.18     43.57 o
  16   6   6       28.09       34.98     51.10 o
  17   6   6       84.74       46.81    143.44 o
   1   7   6       30.79       38.49     22.82 o
   2   7   6       48.48       13.54     25.77 o
   3   7   6       27.07        0.00     19.77 o
   4   7   6      145.86       28.17     40.48 o
   5   7   6      168.43      145.56     47.17 o
   6   7   6        6.78        0.00     16.36 o
   7   7   6      126.07      126.91     49.31 o
   8   7   6       70.40       70.12     42.38 o
   9   7   6       72.34       50.97     57.98 o
  10   7   6       27.00        0.18     30.21 o
  11   7   6      152.97      128.49    121.01 o
  12   7   6      159.76      157.77    102.99 o
  13   7   6       33.99       14.11     35.08 o
  14   7   6       59.33        0.00     76.17 o
  15   7   6       22.09       93.45     49.55 o
   0   8   6       53.01       10.69     81.34 o
   1   8   6       92.97      118.01     44.34 o
   2   8   6      149.93      254.75     61.69 o
   3   8   6       64.14       81.72     44.28 o
   4   8   6       35.27        0.00     30.05 o
   5   8   6       54.89       65.03     52.11 o
   6   8   6       14.56        0.00     21.48 o
   7   8   6        9.05        0.00     62.74 o
   8   8   6        4.73        8.47     20.98 o
   9   8   6       18.24       25.53     37.44 o
  10   8   6        4.88        0.00     29.65 o
  11   8   6       21.57        6.65     40.28 o
   1   9   6       18.83       24.06     59.35 o
   2   9   6       17.91       72.15     42.05 o
   2   0   7    15597.63    15106.91    195.88 o
   4   0   7      576.23      594.47     46.32 o
   6   0   7      520.38      583.24     50.34 o
   8   0   7       52.81       60.39     12.90 o
  10   0   7     3797.64     4208.78    124.63 o
  12   0   7        2.90       12.54      8.39 o
  14   0   7      801.35      815.04     66.52 o
  16   0   7     1302.67     1355.26     90.94 o
  18   0   7     2109.40     2046.82    140.28 o
  20   0   7      525.05      633.26    115.04 o
  22   0   7       30.00        0.00     38.66 o
   0   1   7     5331.08     4931.46    104.63 o
   1   1   7     4581.66     4252.11     70.62 o
   2   1   7    13578.91    13385.62    129.16 o
   3   1   7     1114.02     1062.77     39.98 o
   4   1   7     2228.06     2244.95     56.73 o
   5   1   7     2819.59     2575.30     64.98 o
   6   1   7     4803.28     4748.56     91.89 o
   7   1   7     1559.91     1583.05     53.60 o
   8   1   7     9103.90     9067.76    139.03 o
   9   1   7      260.65      284.89     23.48 o
  10   1   7     1240.39     1318.47     49.59 o
  11   1   7      146.76      121.80     14.32 o
  12   1   7      193.82      156.47     20.98 o
  13   1   7      868.41      889.74     49.09 o
  14   1   7      773.13      700.69     44.83 o
  15   1   7      123.35      100.66     23.64 o
  16   1   7      830.67      832.77     55.84 o
  17   1   7        4.82        0.00     12.47 o
  18   1   7      439.44      494.05     52.76 o
  19   1   7       47.93       23.21     18.73 o
  20   1   7      112.87      110.65     25.94 o
  21   1   7      303.12      297.93     70.89 o
  22   1   7       76.48       23.04     25.33 o
  23   1   7       23.40        0.00     36.04 o
   1   2   7     1684.49     1693.97     49.69 o
   2   2   7      122.34      116.73     13.24 o
   3   2   7      328.74      334.67     28.64 o
   4   2   7     4690.60     4690.78    116.54 o
   5   2   7     2137.97     2045.10     86.98 o
   6   2   7       51.02       48.95     15.11 o
   7   2   7      438.43      421.58     39.18 o
   8   2   7      236.32      298.97     34.29 o
   9   2   7     1025.54      834.25     41.58 o
  10   2   7        7.61        0.00      8.15 o
  11   2   7      287.60      323.13     38.59 o
  12   2   7      178.82      138.15     28.15 o
  13   2   7      843.24      892.96     70.38 o
  14   2   7       49.22       41.68     16.58 o
  15   2   7     1283.54     1233.92     80.49 o
  16   2   7      340.42      372.81     53.15 o
  17   2   7      973.62     1145.94     96.52 o
  18   2   7      234.67      170.23     32.56 o
  19   2   7       70.70       52.51     21.04 o
  20   2   7       58.24      100.28     29.93 o
  21   2   7      120.56       68.09     32.96 o
  22   2   7        4.63        0.00     23.13 o
  23   2   7       71.60       21.27     24.08 o
   0   3   7     1988.34     2092.82    109.74 o
   1   3   7     2430.27     2359.36     87.46 o
   2   3   7        8.72        8.93      8.64 o
   3   3   7     2263.76     2358.68     83.68 o
   4   3   7     3623.37     3847.52    100.83 o
   5   3   7     6160.39     6240.26    145.49 o
   6   3   7      690.85      687.52     60.40 o
   7   3   7      643.21      580.10     40.91 o
   8   3   7      944.21      823.04     50.87 o
   9   3   7      337.46      320.82     45.16 o
  10   3   7       29.90       24.38     11.42 o
  11   3   7      374.19      355.11     73.09 o
  12   3   7      198.50      180.55     25.43 o
  13   3   7     2152.50     2050.77     85.05 o
  14   3   7      342.92      355.88     69.23 o
  15   3   7       89.34       69.23     24.49 o
  16   3   7      220.09      156.57     37.98 o
  17   3   7        7.15       14.43     25.33 o
  18   3   7       19.36        0.00     17.02 o
  19   3   7       29.61       14.01     17.82 o
  20   3   7       41.19       77.37     42.36 o
  21   3   7      202.42      249.11     66.03 o
  22   3   7       18.97       12.98     16.94 o
   1   4   7      756.71      805.44     65.38 o
   2   4   7      105.18       92.28     21.03 o
   3   4   7     1234.38     1231.16     82.18 o
   4   4   7     1718.78     1714.15     86.54 o
   5   4   7      196.46      202.80     32.83 o
   6   4   7       15.53        0.00     16.18 o
   7   4   7      332.33      342.72     64.50 o
   8   4   7      363.48      353.27     68.33 o
   9   4   7       16.27       11.01     10.63 o
  10   4   7       40.58       40.88     15.05 o
  11   4   7      246.56      223.19     52.20 o
  12   4   7      192.54      246.85     52.90 o
  13   4   7      203.03      140.32     33.88 o
  14   4   7       71.06      129.60     49.80 o
  15   4   7       26.25        0.00     32.32 o
  16   4   7       57.26        0.00     39.94 o
  17   4   7       56.79       43.43     29.85 o
  18   4   7        0.99       18.88     20.03 o
  19   4   7        4.62        0.08     82.73 o
  20   4   7       39.10        0.00     52.02 o
  21   4   7       86.39      168.49     77.30 o
   0   5   7      809.20      919.36    129.63 o
   1   5   7       36.99       18.74     20.69 o
   2   5   7      333.46      371.02     59.74 o
   3   5   7      692.02      854.56     90.03 o
   4   5   7      194.56      178.73     53.18 o
   5   5   7      107.86       84.40     31.44 o
   6   5   7      422.71      467.60     83.98 o
   7   5   7      245.11      194.95     56.67 o
   8   5   7     2128.08     2332.71    191.26 o
   9   5   7      538.10      570.30    100.48 o
  10   5   7      281.04      266.21     63.60 o
  11   5   7       62.25       90.83     40.00 o
  12   5   7      138.94      105.85     38.18 o
  13   5   7       83.95       93.16     51.41 o
  14   5   7       19.42        0.00     46.41 o
  15   5   7       13.74      102.12     69.60 o
  16   5   7      326.20      430.72    115.55 o
  17   5   7       61.09       55.80     45.28 o
  18   5   7       43.55      123.25     62.09 o
  19   5   7       16.11        0.00     32.27 o
   1   6   7      312.93      280.09     61.81 o
   2   6   7       40.90       37.26     35.85 o
   3   6   7      361.89      491.81     75.56 o
   4   6   7      655.01      749.54    142.77 o
   5   6   7      108.77       81.07     36.12 o
   6   6   7      141.58      152.13     40.22 o
   7   6   7      121.33      113.10     46.70 o
   8   6   7       43.08       11.99     23.17 o
   9   6   7        9.47        0.00     26.19 o
  10   6   7      393.01      361.21     84.34 o
  11   6   7        3.13        0.00     24.01 o
  12   6   7      106.50       97.16     28.83 o
  13   6   7      110.66       91.96     41.36 o
  14   6   7       28.10       62.52     49.55 o
  15   6   7       22.66        0.00     32.46 o
  16   6   7        6.18       38.27    117.77 o
  17   6   7       16.04       50.37     45.23 o
   0   7   7      195.34      236.14     81.32 o
   1   7   7      141.86      128.78     42.27 o
   2   7   7       93.70       56.16     28.17 o
   3   7   7       11.41        0.00     24.32 o
   4   7   7       20.62       25.71     24.40 o
   5   7   7      388.58      410.06     87.63 o
   6   7   7      306.24      352.53     70.62 o
   7   7   7       41.94       31.39     28.05 o
   8   7   7       37.79       25.66     26.19 o
   9   7   7        2.09        0.00     38.53 o
  10   7   7       19.46        0.00     60.91 o
  11   7   7        3.36        0.00     27.95 o
  12   7   7       15.18        0.65     38.40 o
  13   7   7      105.37       98.07     59.16 o
  14   7   7       15.75       31.91     51.90 o
   1   8   7       47.47       13.61     33.46 o
   2   8   7       30.17       23.10     46.44 o
   3   8   7       79.57        9.18     28.97 o
   4   8   7       60.92       77.09     41.34 o
   5   8   7       25.95       44.75     32.78 o
   6   8   7        5.24        0.00     60.67 o
   7   8   7       21.59        9.84     53.70 o
   8   8   7        6.00        0.00     31.32 o
   9   8   7       32.82       67.75     41.72 o
  10   8   7        7.82        5.85     50.26 o
   0   0   8      363.95      385.21     46.88 o
   2   0   8     6772.60     6551.24    111.12 o
   4   0   8     2924.58     2898.13     91.56 o
   6   0   8    16028.06    16298.03    335.19 o
   8   0   8     3997.55     3805.31     93.13 o
  10   0   8     4174.39     4371.11    118.49 o
  12   0   8      174.05      162.90     27.31 o
  14   0   8     2321.49     2414.68    103.73 o
  16   0   8      240.58      207.99     36.55 o
  18   0   8     2655.69     2901.90    168.02 o
  20   0   8      627.95      717.36    125.30 o
  22   0   8      155.54       74.65     42.19 o
   1   1   8     3126.82     2995.43     61.12 o
   2   1   8      350.17      351.03     22.00 o
   3   1   8       88.93       97.23     12.33 o
   4   1   8     5575.13     5331.31     90.64 o
   5   1   8      205.17      217.05     25.35 o
   6   1   8       16.10       11.23      4.98 o
   7   1   8     3191.10     3417.50     80.64 o
   8   1   8     3370.19     3303.69     70.41 o
   9   1   8      223.45      246.53     23.47 o
  10   1   8      847.85      938.68     44.34 o
  11   1   8     1256.24     1247.63     51.55 o
  12   1   8      228.50      248.61     22.18 o
  13   1   8        7.20       10.20      7.77 o
  14   1   8      371.64      316.99     29.67 o
  15   1   8        1.01       11.12     12.33 o
  16   1   8      218.15      232.22     29.50 o
  17   1   8      200.86      230.59     34.02 o
  18   1   8      104.41       65.39     18.83 o
  19   1   8       39.80        6.53     23.36 o
  20   1   8        3.55        9.85     23.83 o
  21   1   8      193.66      148.68     41.07 o
  22   1   8       19.68        7.67     22.11 o
  23   1   8       35.46        0.00     27.48 o
   0   2   8     4572.94     4685.89    132.58 o
   1   2   8     3907.80     3769.80     84.01 o
   2   2   8     2146.75     2332.00     56.34 o
   3   2   8     1472.36     1544.40     60.30 o
   4   2   8      283.61      304.64     21.85 o
   5   2   8      447.12      418.92     29.55 o
   6   2   8      124.83      100.41     17.72 o
   7   2   8      713.04      633.35     37.65 o
   8   2   8      996.83     1016.67     48.57 o
   9   2   8     1067.54     1110.51     70.08 o
  10   2   8      667.99      635.50     53.99 o
  11   2   8      543.27      534.51     58.22 o
  12   2   8      235.77      230.48     32.43 o
  13   2   8      319.06      309.74     34.63 o
  14   2   8      141.66      136.76     28.55 o
  15   2   8      621.31      629.03     61.50 o
  16   2   8      527.76      583.73     61.27 o
  17   2   8       83.09       64.55     28.23 o
  18   2   8      280.09      246.12     46.59 o
  19   2   8        6.62       40.08     21.80 o
  20   2   8       85.42       38.04     23.90 o
  21   2   8      348.35      415.80     78.48 o
  22   2   8       72.04       25.58     42.22 o
   1   3   8     1965.65     1949.74     80.94 o
   2   3   8      564.59      603.17     42.58 o
   3   3   8      785.78      797.54     49.04 o
   4   3   8     1428.47     1419.48     65.18 o
   5   3   8     1396.84     1499.75     68.35 o
   6   3   8      562.31      544.63     53.75 o
   7   3   8      170.32      160.81     20.55 o
   8   3   8      118.00       70.69     21.28 o
   9   3   8      166.11      170.23     28.42 o
  10   3   8      922.00      871.59     62.13 o
  11   3   8      439.38      386.06     42.76 o
  12   3   8     1109.76     1094.16     60.33 o
  13   3   8       16.72       22.81     10.36 o
  14   3   8        5.09       47.98     40.58 o
  15   3   8      376.87      517.31    104.92 o
  16   3   8       44.08        6.96     20.41 o
  17   3   8       16.71        4.78     11.59 o
  18   3   8       29.41        0.00     25.77 o
  19   3   8       54.31       22.16     22.26 o
  20   3   8       47.93        2.20     21.66 o
  21   3   8       16.53        0.00     39.68 o
  22   3   8       57.80       72.20     87.62 o
   0   4   8     1138.32     1138.41    132.67 o
   1   4   8      871.29      905.94     69.53 o
   2   4   8      124.92       71.86     20.88 o
   3   4   8      126.78      123.30     25.58 o
   4   4   8      545.34      556.48     62.79 o
   5   4   8      262.04      257.17     37.38 o
   6   4   8      162.16      138.30     40.28 o
   7   4   8     1032.90     1029.34    113.66 o
   8   4   8      219.54      223.02     56.47 o
   9   4   8      229.91      168.65     33.21 o
  10   4   8       96.06       48.74     39.61 o
  11   4   8       88.28      132.72     39.31 o
  12   4   8     1334.59     1350.59    118.75 o
  13   4   8      600.40      666.88    123.56 o
  14   4   8      285.62      217.76     70.26 o
  15   4   8      306.52      319.37     90.25 o
  16   4   8       64.28      130.10     65.89 o
  17   4   8       32.21       55.68     39.45 o
  18   4   8       31.77      104.20     70.34 o
  19   4   8      148.08      186.83     74.38 o
  20   4   8       21.10       30.13    124.07 o
   1   5   8      212.94      211.84     52.86 o
   2   5   8     1177.34     1209.52    108.03 o
   3   5   8       47.22       36.43     19.19 o
   4   5   8      243.97      249.80     54.92 o
   5   5   8      222.67      154.49     38.43 o
   6   5   8       86.89      129.24     34.29 o
   7   5   8      550.54      510.53     86.94 o
   8   5   8      123.67      101.68     41.32 o
   9   5   8      648.52      627.55    100.46 o
  10   5   8       45.56        0.00     18.71 o
  11   5   8       12.34       42.90     47.32 o
  12   5   8       21.13        0.00     17.55 o
  13   5   8       21.31        9.31     22.46 o
  14   5   8       12.52        2.12     26.47 o
  15   5   8        1.08        0.66     74.03 o
  16   5   8       58.83       95.27     49.36 o
  17   5   8       70.29      119.32     57.48 o
  18   5   8      100.32      158.44     83.60 o
  19   5   8       42.92       26.56     99.73 o
   0   6   8        9.44       45.95     42.15 o
   1   6   8      144.19      107.98     33.34 o
   2   6   8      306.37      269.60     52.52 o
   3   6   8      164.08      134.49     42.96 o
   4   6   8       59.18       50.67     23.46 o
   5   6   8      169.67      247.63     60.64 o
   6   6   8        1.53       21.90     31.84 o
   7   6   8      257.11      282.70     59.63 o
   8   6   8       26.58       24.33     32.19 o
   9   6   8      138.52      158.71     52.46 o
  10   6   8       90.36       75.97     40.54 o
  11   6   8       18.78        0.00     23.65 o
  12   6   8        1.43        6.44     22.59 o
  13   6   8       37.14       29.77     64.02 o
  14   6   8        3.14       57.97     46.50 o
  15   6   8       91.40      166.35     88.95 o
  16   6   8       98.78      154.72     92.46 o
  17   6   8       11.25      148.22     75.18 o
   1   7   8       60.09       80.52     31.61 o
   2   7   8      201.57      200.49     54.12 o
   3   7   8       30.47       62.87     39.74 o
   4   7   8       18.78        0.00     28.34 o
   5   7   8       43.29       23.52     16.26 o
   6   7   8      129.19      159.10     56.47 o
   7   7   8      180.84      195.28     51.90 o
   8   7   8       22.94        0.00     22.10 o
   9   7   8       33.97       61.04     29.97 o
  10   7   8       26.30       28.72     23.55 o
  11   7   8       33.45       18.00     23.74 o
  12   7   8       10.59        3.80     36.18 o
  13   7   8       35.39       55.63     37.04 o
  14   7   8      113.97      118.58     67.58 o
   0   8   8      220.22      297.88     96.91 o
   1   8   8       97.24       59.46     32.42 o
   2   8   8       27.48        0.00     23.89 o
   3   8   8       14.98       14.47     26.62 o
   4   8   8       43.92        6.67     37.40 o
   5   8   8       32.69        0.00     15.92 o
   6   8   8        2.93        0.00     29.84 o
   7   8   8      104.69      183.51     65.22 o
   8   8   8       40.05        0.00     30.61 o
   9   8   8       29.18        5.87     29.24 o
  10   8   8       16.53        0.24     28.16 o
   2   0   9    32514.56    32957.23    247.30 o
   4   0   9      248.15      274.07     28.97 o
   6   0   9    30235.36    32637.93    458.54 o
   8   0   9      882.99     1008.59     85.23 o
  10   0   9      882.84      951.75     52.59 o
  12   0   9      585.46      589.78     47.67 o
  14   0   9     1034.74      999.03     69.09 o
  16   0   9      559.99      509.55     56.46 o
  18   0   9     2043.46     2173.62    180.44 o
  20   0   9      247.94      140.04     53.09 o
  22   0   9       55.01       37.35     36.75 o
   0   1   9      143.24      172.88     21.92 o
   1   1   9     1337.45     1305.27     41.94 o
   2   1   9     3604.33     3700.42     63.99 o
   3   1   9      332.39      390.66     27.49 o
   4   1   9      649.83      649.50     33.89 o
   5   1   9     4406.72     4504.13    109.56 o
   6   1   9     1953.43     2097.65     71.66 o
   7   1   9     1086.78     1204.09     44.44 o
   8   1   9     1021.89     1025.06     43.76 o
   9   1   9      746.04      723.13     33.55 o
  10   1   9      220.26      187.33     20.39 o
  11   1   9     1630.50     1580.56     61.75 o
  12   1   9        2.77        8.42      9.31 o
  13   1   9      122.09      116.31     14.88 o
  14   1   9     1605.00     1575.38     71.39 o
  15   1   9       51.94       46.98     14.33 o
  16   1   9      142.12       96.55     19.48 o
  17   1   9        7.76        9.82     14.10 o
  18   1   9      110.18       92.70     29.27 o
  19   1   9       59.70       17.58     24.14 o
  20   1   9       65.28      117.14     35.98 o
  21   1   9        8.04        0.00     20.83 o
  22   1   9       44.28       73.65     33.88 o
  23   1   9        1.27        0.00     42.54 o
   1   2   9     5737.79     5835.84    105.05 o
   2   2   9     2214.09     2254.33     65.55 o
   3   2   9    10957.78    10922.80    130.60 o
   4   2   9     3957.35     3883.07     80.92 o
   5   2   9     4583.25     4362.67    100.82 o
   6   2   9     2871.84     3060.07     76.78 o
   7   2   9      554.19      559.31     29.24 o
   8   2   9      566.51      518.03     58.29 o
   9   2   9      997.93      943.70     65.37 o
  10   2   9     1119.56     1115.83     67.90 o
  11   2   9     2756.10     2842.69    110.53 o
  12   2   9      173.86      222.67     29.00 o
  13   2   9     1112.62     1068.63     73.29 o
  14   2   9      794.15      793.83     82.08 o
  15   2   9     2450.09     2697.56    154.28 o
  16   2   9      158.55      171.62     38.39 o
  17   2   9      107.09       62.19     27.91 o
  18   2   9      179.23      130.12     57.93 o
  19   2   9       63.27      109.83     50.34 o
  20   2   9      127.06      128.46     54.17 o
  21   2   9      108.39       90.90     54.46 o
  22   2   9        6.59       27.25     26.01 o
   0   3   9     1157.24     1159.07    101.45 o
   1   3   9      722.62      754.01     46.99 o
   2   3   9      165.45      150.97     20.53 o
   3   3   9      679.25      720.04     45.79 o
   4   3   9     2465.27     2614.63     94.06 o
   5   3   9      196.47      211.40     25.29 o
   6   3   9      118.69      145.14     25.44 o
   7   3   9       41.87        2.84     12.47 o
   8   3   9      555.88      544.49     61.08 o
   9   3   9      114.75      103.51     22.06 o
  10   3   9      261.30      273.50     31.43 o
  11   3   9     1963.81     1959.38     88.22 o
  12   3   9      218.89      188.66     20.65 o
  13   3   9       82.23       75.16     33.40 o
  14   3   9       31.59        9.32     34.30 o
  15   3   9       51.44       45.89     36.92 o
  16   3   9       23.09       12.13     35.64 o
  17   3   9       26.75       18.50     28.60 o
  18   3   9        7.55       30.17     27.31 o
  19   3   9       45.92      125.38     70.14 o
  20   3   9       27.68        0.00     26.45 o
  21   3   9        6.30       18.20     29.80 o
   1   4   9     2457.57     2652.19    117.61 o
   2   4   9     2340.33     2411.01    113.60 o
   3   4   9      481.48      489.76     50.12 o
   4   4   9     1729.44     1809.56    107.89 o
   5   4   9      620.34      639.69     58.50 o
   6   4   9      128.39      111.47     24.80 o
   7   4   9     1134.11     1180.58     96.97 o
   8   4   9       40.38       26.91     40.59 o
   9   4   9      131.99      123.61     22.90 o
  10   4   9       69.24       76.10     36.91 o
  11   4   9     1801.86     1439.15    136.67 o
  12   4   9      123.75      175.38     39.66 o
  13   4   9      290.24      393.81     97.43 o
  14   4   9      134.93      145.40     57.28 o
  15   4   9       64.16      127.35     72.19 o
  16   4   9       26.59       17.91     96.53 o
  17   4   9       41.28        0.00     25.13 o
  18   4   9      172.04      162.23     96.96 o
  19   4   9       69.24      126.63     95.14 o
  20   4   9       11.65        0.00     47.04 o
   0   5   9      489.85      527.30    103.09 o
   1   5   9     1062.25     1226.48    110.60 o
   2   5   9       55.49       43.49     20.99 o
   3   5   9      118.69       67.90     22.56 o
   4   5   9      219.07      220.46     55.21 o
   5   5   9       21.90       10.12     32.18 o
   6   5   9     1242.42     1445.13    119.60 o
   7   5   9      184.67      168.93     37.86 o
   8   5   9      233.94      283.94     52.34 o
   9   5   9      186.23      122.08     62.46 o
  10   5   9       26.64       18.31     25.68 o
  11   5   9        9.18       11.61     44.83 o
  12   5   9        7.59       10.73     41.18 o
  13   5   9       31.23        9.70     73.85 o
  14   5   9        6.80        9.19     63.16 o
  15   5   9       53.40       55.30     41.98 o
  16   5   9        1.99        0.00     29.08 o
  17   5   9       12.10       45.03     47.34 o
  18   5   9       15.09       57.93     72.86 o
  19   5   9       19.82       27.86     81.96 o
   1   6   9       87.40       79.40     28.27 o
   2   6   9      833.38      959.68    105.85 o
   3   6   9      147.17       82.40     49.11 o
   4   6   9       25.84       50.35     35.33 o
   5   6   9      100.43      131.53     42.43 o
   6   6   9      188.45      204.98     56.08 o
   7   6   9      176.74       71.03     47.98 o
   8   6   9        3.56        0.00     33.24 o
   9   6   9      328.11      316.49     75.81 o
  10   6   9      212.79       40.24     40.50 o
  11   6   9       58.37       21.34     37.57 o
  12   6   9        2.32        4.04     28.16 o
  13   6   9       27.89        0.00     29.41 o
  14   6   9      209.87      238.93    126.79 o
  15   6   9       91.00        5.49     58.00 o
  16   6   9       49.96       11.15     36.07 o
   0   7   9       33.98       51.68     39.42 o
   1   7   9       20.73        0.00     13.32 o
   2   7   9       96.46       74.67     45.28 o
   3   7   9      339.66      381.90     71.11 o
   4   7   9      165.90      139.61     47.32 o
   5   7   9       13.09        0.00     22.20 o
   6   7   9      583.56      659.96    113.23 o
   7   7   9       71.60      116.89     63.27 o
   8   7   9       40.93        7.86     24.52 o
   9   7   9       14.07        0.00     17.41 o
  10   7   9       33.46       43.33     49.86 o
  11   7   9       11.53        0.00     27.92 o
  12   7   9        3.91        0.00     49.81 o
  13   7   9       69.88       94.18     44.82 o
  14   7   9       39.23       82.88     85.90 o
   1   8   9        0.26       15.91     21.21 o
   2   8   9       10.34        6.73     20.38 o
   3   8   9        1.03        0.00     35.38 o
   4   8   9       29.81       16.13     39.11 o
   5   8   9      135.34      240.73     71.96 o
   6   8   9       49.08        0.00     31.11 o
   7   8   9       40.28       46.30     45.54 o
   8   8   9       23.09        0.00     46.41 o
   9   8   9       73.35       11.38    106.55 o
   0   0  10     9010.91     9004.50    205.62 o
   2   0  10     3568.93     3724.53     86.47 o
   4   0  10     2019.67     2104.26     69.42 o
   6   0  10     1208.49     1264.48     62.33 o
   8   0  10     7895.28     8421.94    224.31 o
  10   0  10      239.27      204.52     24.25 o
  12   0  10      398.08      369.10     33.81 o
  14   0  10       89.67       74.37     19.00 o
  16   0  10     1127.71     1265.70     94.98 o
  18   0  10      746.64      868.82    176.17 o
  20   0  10      109.33       15.33    108.84 o
  22   0  10       17.00        0.00     46.55 o
   1   1  10     1466.53     1420.04     42.44 o
   2   1  10     3022.32     3180.48     63.78 o
   3   1  10     1066.81     1036.19     60.03 o
   4   1  10       70.81       78.06     14.92 o
   5   1  10     2244.96     2325.59     83.18 o
   6   1  10     1853.26     1906.96     73.40 o
   7   1  10     2072.58     2147.95     67.65 o
   8   1  10      359.07      415.97     32.95 o
   9   1  10     1023.81      961.16     35.12 o
  10   1  10      296.74      276.84     18.46 o
  11   1  10       85.52       95.52     15.18 o
  12   1  10        4.43        7.28      5.43 o
  13   1  10      465.61      419.43     31.66 o
  14   1  10      444.61      435.72     42.43 o
  15   1  10      272.91      186.53     40.07 o
  16   1  10      179.99      149.42     26.41 o
  17   1  10      234.39      204.16     51.36 o
  18   1  10       96.60       67.97     26.78 o
  19   1  10        8.50        0.00     32.16 o
  20   1  10       55.53       24.94     21.68 o
  21   1  10        9.02        0.00     29.32 o
  22   1  10       55.56       12.00     26.98 o
   0   2  10      423.60      407.27     40.21 o
   1   2  10     6681.66     6420.57    120.78 o
   2   2  10      994.99      984.67     46.68 o
   3   2  10     5701.36     5640.75     98.22 o
   4   2  10       86.03       70.33     10.37 o
   5   2  10     2981.73     2961.86     80.91 o
   6   2  10     1478.49     1492.65     69.35 o
   7   2  10      881.53      854.98     47.01 o
   8   2  10     6113.07     6356.87    120.33 o
   9   2  10     1864.85     1787.36     93.12 o
  10   2  10      438.56      396.99     32.55 o
  11   2  10      153.61      165.26     20.93 o
  12   2  10        7.35       18.24     10.58 o
  13   2  10     1651.70     1730.13     85.66 o
  14   2  10       31.42        2.94     13.34 o
  15   2  10      334.11      404.98     60.11 o
  16   2  10        1.65       24.40     18.31 o
  17   2  10       39.45       37.98     25.44 o
  18   2  10      190.70       76.20     56.45 o
  19   2  10        7.07        0.00     33.11 o
  20   2  10      134.99       90.23     60.13 o
  21   2  10      232.67      273.52     80.01 o
  22   2  10        2.37        0.00     42.12 o
   1   3  10      812.41      938.30     66.43 o
   2   3  10     3052.50     3208.05     91.22 o
   3   3  10       39.89       40.02     10.19 o
   4   3  10      840.33      884.11     49.84 o
   5   3  10      454.85      450.42     37.13 o
   6   3  10      328.27      387.01     39.23 o
   7   3  10      181.73      163.54     23.06 o
   8   3  10      156.52      139.56     20.98 o
   9   3  10       77.58       68.72     14.74 o
  10   3  10      102.21      111.69     17.60 o
  11   3  10      796.69      744.19     40.91 o
  12   3  10     1196.62     1241.71     94.46 o
  13   3  10       71.40       26.75     22.44 o
  14   3  10       55.03       43.19     22.66 o
  15   3  10       11.19        5.63     11.95 o
  16   3  10       46.43       99.52     40.58 o
  17   3  10       19.46        0.00     34.10 o
  18   3  10       90.83      212.64     84.38 o
  19   3  10        6.16       47.75     36.61 o
  20   3  10       11.14       81.29     47.13 o
  21   3  10       47.13       62.94     24.82 o
   0   4  10     8649.34     9445.74    387.97 o
   1   4  10      168.28      142.94     31.09 o
   2   4  10      915.26      878.76     66.83 o
   3   4  10      360.68      364.53     43.05 o
   4   4  10      837.38      780.08     69.36 o
   5   4  10     1222.61     1368.54     94.14 o
   6   4  10      236.47      209.15     38.29 o
   7   4  10       96.48       43.46     20.88 o
   8   4  10      102.40       99.88     19.11 o
   9   4  10      340.27      382.13     89.52 o
  10   4  10      430.34      518.63    114.41 o
  11   4  10      543.32      598.27    145.57 o
  12   4  10      305.95      387.91     90.71 o
  13   4  10      178.94      205.05     69.45 o
  14   4  10       39.24       91.25     44.30 o
  15   4  10      150.87      103.75     66.11 o
  16   4  10      148.53      231.71     79.69 o
  17   4  10       31.03        0.00     23.29 o
  18   4  10      127.20      112.24     63.56 o
  19   4  10       30.11        0.00     14.16 o
  20   4  10       34.25      129.63     69.69 o
   1   5  10      702.05      691.93     82.43 o
   2   5  10       99.81      112.70     25.44 o
   3   5  10      532.86      519.61     71.08 o
   4   5  10        9.85        0.00     28.11 o
   5   5  10        7.45       18.72     14.07 o
   6   5  10       95.71      133.85     40.94 o
   7   5  10      144.30       89.33     31.76 o
   8   5  10     1047.20     1079.13    126.10 o
   9   5  10      207.46      209.34     43.90 o
  10   5  10      285.21      311.06     89.85 o
  11   5  10       10.95        0.00     16.44 o
  12   5  10        1.64        2.30     21.19 o
  13   5  10       38.61       22.40     33.07 o
  14   5  10       25.21       40.10     33.54 o
  15   5  10       66.80       70.64     47.30 o
  16   5  10       15.00       26.73     35.62 o
  17   5  10       21.00       78.96     53.97 o
  18   5  10       44.28       57.98     73.82 o
   0   6  10      181.27       59.29     36.47 o
   1   6  10      401.02      423.32     72.98 o
   2   6  10      152.05       92.40     29.28 o
   3   6  10        3.30        0.00     46.81 o
   4   6  10       79.61       63.87     49.68 o
   5   6  10       65.92       46.68     26.87 o
   6   6  10       20.81        2.53     33.22 o
   7   6  10      246.86      391.77     80.56 o
   8   6  10      117.18      133.63     36.24 o
   9   6  10       97.38       22.62     27.88 o
  10   6  10       21.85        0.00     21.12 o
  11   6  10        3.40        0.00     30.64 o
  12   6  10        5.89       23.66     45.54 o
  13   6  10       25.16       23.84     46.02 o
  14   6  10       61.49      156.63     70.44 o
  15   6  10       80.18       69.14     51.55 o
  16   6  10       57.32      182.61     86.58 o
   1   7  10       12.68       29.57     16.94 o
   2   7  10      144.58      114.55     38.60 o
   3   7  10       22.53       35.88     20.29 o
   4   7  10       53.56       87.18     41.21 o
   5   7  10       23.38        2.15     24.56 o
   6   7  10      150.45      186.43     76.11 o
   7   7  10        5.65        0.00     23.69 o
   8   7  10        0.98        0.00     52.34 o
   9   7  10       28.22       34.58     55.47 o
  10   7  10        3.73        0.00     41.03 o
  11   7  10        9.37       28.05     35.87 o
  12   7  10       26.47        0.00     30.73 o
  13   7  10       21.35        0.00     55.46 o
   0   8  10       38.92      101.75     59.41 o
   1   8  10       38.42      123.92     53.48 o
   2   8  10       14.42        0.00     42.43 o
   3   8  10       26.16       38.93     37.41 o
   4   8  10        3.78       28.07     37.71 o
   5   8  10       56.23       47.74     33.89 o
   6   8  10      116.48      174.35     59.57 o
   7   8  10       68.29       73.98     56.47 o
   8   8  10       90.70      130.91     73.84 o
   9   8  10       15.71       37.89     39.58 o
   2   0  11       61.12       63.07     12.93 o
   4   0  11    23672.25    23828.33    247.31 o
   6   0  11     7126.93     8101.11    169.13 o
   8   0  11      182.25      185.80     34.06 o
  10   0  11     1215.21     1247.45     91.76 o
  12   0  11     2970.23     2911.91    104.45 o
  14   0  11     1426.21     1414.84     89.94 o
  16   0  11      910.90      982.02    108.85 o
  18   0  11      332.06      278.64     73.20 o
  20   0  11       34.70        0.00    101.53 o
  22   0  11       34.91       28.41     72.94 o
   0   1  11       22.94       20.86      8.80 o
   1   1  11     1928.15     1997.63     55.92 o
   2   1  11     5388.59     5605.68     87.98 o
   3   1  11      813.30      884.38     42.45 o
   4   1  11     5868.99     6153.22    133.93 o
   5   1  11     2571.64     2663.33     88.04 o
   6   1  11      309.58      270.53     26.35 o
   7   1  11      740.61      819.90     45.52 o
   8   1  11      524.47      619.70     49.46 o
   9   1  11      255.05      294.67     28.87 o
  10   1  11       66.28       42.14     10.61 o
  11   1  11      116.81       97.97     13.18 o
  12   1  11      388.21      396.96     24.65 o
  13   1  11      481.40      466.94     31.98 o
  14   1  11      592.83      616.88     45.00 o
  15   1  11       25.44        0.45      9.05 o
  16   1  11      313.36      308.43     54.13 o
  17   1  11      120.50      108.52     48.71 o
  18   1  11      135.71      164.76     48.69 o
  19   1  11        8.33        9.06     38.99 o
  20   1  11       38.82       18.25     30.66 o
  21   1  11      113.18      167.87     75.31 o
  22   1  11        4.01       33.29     41.51 o
   1   2  11     4858.06     4773.60    107.13 o
   2   2  11     4286.78     4558.89    108.88 o
   3   2  11      640.75      627.18     31.73 o
   4   2  11      296.67      254.03     24.07 o
   5   2  11      196.90      191.62     24.52 o
   6   2  11      105.14       91.12     18.26 o
   7   2  11     1405.19     1404.38     65.98 o
   8   2  11      838.40      815.69     42.18 o
   9   2  11     1717.86     1714.68     77.27 o
  10   2  11       92.60       85.09     18.68 o
  11   2  11     1422.66     1389.47     78.69 o
  12   2  11      235.95      219.63     23.80 o
  13   2  11      114.39       59.61     18.57 o
  14   2  11      174.33      150.51     35.56 o
  15   2  11      291.16      295.67     56.20 o
  16   2  11       86.04       89.78     28.69 o
  17   2  11       36.49       97.61     48.61 o
  18   2  11       80.10       14.89     25.44 o
  19   2  11       90.08      111.51     57.50 o
  20   2  11      181.08      107.79     52.34 o
  21   2  11        3.77        0.00     64.05 o
  22   2  11        0.51        0.00     19.29 o
   0   3  11     1876.33     2019.08    140.63 o
   1   3  11     1483.77     1448.71     84.28 o
   2   3  11      458.59      532.44     51.20 o
   3   3  11       35.61       40.23     10.87 o
   4   3  11       11.73       11.15      7.60 o
   5   3  11      909.89     1006.13     46.49 o
   6   3  11       90.02      145.92     24.59 o
   7   3  11      258.09      296.31     33.28 o
   8   3  11     1171.75     1181.81     61.09 o
   9   3  11      265.98      274.23     25.18 o
  10   3  11      586.34      670.37     39.11 o
  11   3  11      108.10      103.99     19.37 o
  12   3  11      292.75      317.35     46.04 o
  13   3  11     1021.06     1066.72    101.61 o
  14   3  11       43.18       29.10     36.05 o
  15   3  11       39.04       18.70     12.78 o
  16   3  11        2.04       30.95     25.72 o
  17   3  11       35.29       40.13     36.58 o
  18   3  11      127.95      231.02     89.75 o
  19   3  11        6.28        1.79     38.29 o
  20   3  11      116.25      145.49     61.67 o
  21   3  11      121.53       36.98     54.45 o
   1   4  11     1491.32     1482.95    109.98 o
   2   4  11      440.25      468.10     47.77 o
   3   4  11       80.87       60.66     21.89 o
   4   4  11     1589.44     1759.81    103.60 o
   5   4  11        7.84        1.72      7.70 o
   6   4  11       17.76       31.44     15.61 o
   7   4  11       93.69       82.34     24.58 o
   8   4  11       56.55       41.19     20.37 o
   9   4  11      457.44      393.67     61.46 o
  10   4  11      145.72      146.38     46.29 o
  11   4  11      686.85      768.98    128.65 o
  12   4  11      222.04      188.92     65.15 o
  13   4  11       15.04        0.00     23.68 o
  14   4  11       21.22       23.03     28.76 o
  15   4  11        1.48        7.28     44.39 o
  16   4  11       66.48      115.43     58.31 o
  17   4  11      248.52      388.97     98.05 o
  18   4  11        9.58        0.00     48.60 o
  19   4  11       39.61        0.00     54.91 o
  20   4  11       52.36       88.10     46.90 o
   0   5  11      152.17      187.32     58.47 o
   1   5  11      189.13      168.28     38.85 o
   2   5  11       61.47       43.22     15.82 o
   3   5  11      282.78      298.03     53.57 o
   4   5  11       90.66       59.59     25.76 o
   5   5  11      493.39      454.28     75.27 o
   6   5  11      171.73      243.92     58.53 o
   7   5  11      112.40       75.87     35.40 o
   8   5  11     1150.51     1171.97    107.78 o
   9   5  11      102.59       95.30     38.28 o
  10   5  11       21.91        0.00     20.89 o
  11   5  11       92.12       89.52     47.20 o
  12   5  11       21.19        0.00     42.44 o
  13   5  11       37.87        0.00     36.34 o
  14   5  11       10.96        0.00     41.21 o
  15   5  11      115.59       40.85    104.81 o
  16   5  11      256.44      263.19     91.38 o
  17   5  11       69.37       42.29     63.70 o
  18   5  11       34.13        9.83     49.93 o
   1   6  11        4.77       19.63     25.90 o
   2   6  11       43.74        5.09     23.29 o
   3   6  11      607.57      571.33     81.38 o
   4   6  11      685.82      813.17    111.64 o
   5   6  11      533.71      487.56     84.49 o
   6   6  11       63.65      110.20     39.19 o
   7   6  11        5.15        0.00     14.13 o
   8   6  11        5.85        0.00     15.15 o
   9   6  11       85.08      151.25     41.32 o
  10   6  11       46.05       87.41     48.38 o
  11   6  11        5.44        0.00     31.32 o
  12   6  11       32.75       58.25     35.86 o
  13   6  11       11.54        4.79     88.15 o
  14   6  11       55.16       44.51     40.86 o
  15   6  11        3.46       35.83     45.18 o
  16   6  11       43.77      128.11    159.46 o
   0   7  11      141.76       32.67     94.19 o
   1   7  11       30.11       37.59     38.98 o
   2   7  11      183.69      204.14     49.03 o
   3   7  11       59.99       86.22     46.80 o
   4   7  11      176.21      286.77     73.53 o
   5   7  11      462.62      519.19    100.41 o
   6   7  11      238.30      132.91     51.94 o
   7   7  11       33.08       35.51     27.64 o
   8   7  11      129.58      123.52     67.66 o
   9   7  11        7.87        0.00     33.68 o
  10   7  11        3.58       20.26     69.21 o
  11   7  11       39.24       22.00     60.35 o
  12   7  11      106.29      170.19     80.12 o
  13   7  11      102.84       64.00     54.00 o
   1   8  11       70.01       52.89     40.75 o
   2   8  11       65.18       54.70     37.31 o
   3   8  11       15.52        3.31     36.23 o
   4   8  11       23.16       25.16     25.67 o
   5   8  11       29.66        0.00     50.18 o
   6   8  11       21.49       30.42     89.37 o
   7   8  11       49.39       20.46     46.81 o
   8   8  11        3.85       40.46    125.92 o
   0   0  12    14713.17    16050.45    278.90 o
   2   0  12       16.15       45.64     13.17 o
   4   0  12     2294.91     2587.44     83.96 o
   6   0  12     2166.60     2281.06     95.13 o
   8   0  12     6975.87     7065.17    149.78 o
  10   0  12     1202.19     1220.54     94.50 o
  12   0  12     1637.79     1839.16    120.21 o
  14   0  12     1032.15      979.73     68.53 o
  16   0  12      337.08      400.91     72.00 o
  18   0  12       45.63        0.00     25.10 o
  20   0  12       31.05        0.00     46.42 o
  22   0  12       85.46      132.88     77.11 o
   1   1  12     1799.06     1738.49     56.26 o
   2   1  12      139.30      207.27     16.86 o
   3   1  12      524.35      557.52     34.80 o
   4   1  12     4369.47     4646.97    105.65 o
   5   1  12     3675.66     4010.90    127.11 o
   6   1  12      224.54      215.30     25.19 o
   7   1  12       68.45       48.52     15.19 o
   8   1  12      610.45      655.45     53.09 o
   9   1  12       80.96      104.24     21.57 o
  10   1  12     1418.45     1412.24     80.39 o
  11   1  12      415.85      453.70     37.92 o
  12   1  12      629.93      628.36     47.98 o
  13   1  12      471.20      439.11     31.31 o
  14   1  12        4.60        7.79      9.10 o
  15   1  12       65.15       49.67     24.22 o
  16   1  12      260.86      231.97     47.07 o
  17   1  12      137.87      101.47     42.67 o
  18   1  12      114.52      106.77     44.66 o
  19   1  12      133.35      237.15     58.55 o
  20   1  12       87.76       33.18     43.53 o
  21   1  12        6.88        0.00     22.04 o
  22   1  12        1.48       18.23     38.51 o
   0   2  12      403.25      504.95     53.90 o
   1   2  12     2648.74     2487.19     84.38 o
   2   2  12      481.09      489.68     36.42 o
   3   2  12      436.15      399.84     33.58 o
   4   2  12      666.18      657.15     50.27 o
   5   2  12     2112.06     2083.86     86.97 o
   6   2  12      233.97      255.62     29.62 o
   7   2  12     2256.53     2141.42     78.54 o
   8   2  12        4.91        2.90      9.08 o
   9   2  12      703.95      650.75     51.73 o
  10   2  12      266.88      267.80     29.55 o
  11   2  12     1072.65     1080.06     62.83 o
  12   2  12        3.88        0.00      9.94 o
  13   2  12      240.36      282.88     40.88 o
  14   2  12      100.64      118.86     30.46 o
  15   2  12      181.43      136.56     43.38 o
  16   2  12      102.97      110.86     37.30 o
  17   2  12       52.02       65.10     72.03 o
  18   2  12       46.62        8.11     32.90 o
  19   2  12      130.12      138.82     56.49 o
  20   2  12       49.55       11.01     34.04 o
  21   2  12        8.10       27.72     50.17 o
   1   3  12     1372.14     1384.71     80.79 o
   2   3  12     1572.67     1673.96     85.90 o
   3   3  12      317.66      312.09     26.25 o
   4   3  12       84.47       89.65     14.45 o
   5   3  12      432.40      448.08     30.44 o
   6   3  12      460.24      508.94     39.06 o
   7   3  12       58.47       61.62     14.14 o
   8   3  12     2208.52     2261.87     73.57 o
   9   3  12     1035.68     1022.27     45.17 o
  10   3  12        5.58       18.31     11.83 o
  11   3  12      646.15      640.60     46.95 o
  12   3  12      538.82      533.09     60.93 o
  13   3  12       94.01      125.98     35.78 o
  14   3  12       77.26       92.92     27.37 o
  15   3  12      288.57      338.49     58.97 o
  16   3  12       71.90       71.91     49.21 o
  17   3  12       13.93        0.00     40.69 o
  18   3  12       13.78       34.78     38.29 o
  19   3  12      130.07       53.89     53.20 o
  20   3  12       70.28       54.21     48.23 o
   0   4  12      483.00      563.48     96.14 o
   1   4  12      720.25      802.72     81.49 o
   2   4  12      965.81      904.76     86.25 o
   3   4  12      241.23      303.72     35.97 o
   4   4  12       24.86       15.87      8.80 o
   5   4  12     1135.97     1066.09     82.38 o
   6   4  12      887.70      937.87     66.66 o
   7   4  12       78.26       88.43     20.23 o
   8   4  12     1411.72     1618.65    143.07 o
   9   4  12      189.45      172.44     36.97 o
  10   4  12      328.57      276.80     45.14 o
  11   4  12       34.44       55.94     27.06 o
  12   4  12      176.47      135.55     54.14 o
  13   4  12      295.25      372.21     92.02 o
  14   4  12      205.98      320.34     87.15 o
  15   4  12       10.98       68.41     37.38 o
  16   4  12       14.09        0.00     21.42 o
  17   4  12        7.64       77.40     50.71 o
  18   4  12       34.08        2.18     20.06 o
  19   4  12      197.83      180.09     69.52 o
   1   5  12        5.16        0.00     18.54 o
   2   5  12      166.77      235.22     48.03 o
   3   5  12       39.74       21.22     18.76 o
   4   5  12       27.00        9.02     20.58 o
   5   5  12      605.36      591.41     86.24 o
   6   5  12       42.60       10.79     16.67 o
   7   5  12      154.03      175.18     47.63 o
   8   5  12      217.24      198.06     89.69 o
   9   5  12      215.00      281.67     67.45 o
  10   5  12       76.78       56.57     61.65 o
  11   5  12       25.97       62.76     20.70 o
  12   5  12       26.66        0.00     70.21 o
  13   5  12        3.22        7.02     27.60 o
  14   5  12       70.91       86.88     51.09 o
  15   5  12        7.93        0.00     36.93 o
  16   5  12      134.59       77.43     72.00 o
  17   5  12       47.80       30.01     56.93 o
  18   5  12      104.32       40.48     44.28 o
   0   6  12       67.83        0.00     84.08 o
   1   6  12      339.57      400.14     69.97 o
   2   6  12      635.08      642.61     89.04 o
   3   6  12      111.66      134.78     37.05 o
   4   6  12      139.44      148.26     50.71 o
   5   6  12      134.05      217.74     58.29 o
   6   6  12       42.40       10.32     66.75 o
   7   6  12       79.89      102.92     36.88 o
   8   6  12       40.53       58.41     30.45 o
   9   6  12       52.47       48.45     87.27 o
  10   6  12       30.41        0.00     56.46 o
  11   6  12      111.92      138.13     66.03 o
  12   6  12       17.89       55.73     47.60 o
  13   6  12       33.78        8.61     45.62 o
  14   6  12       65.75       97.85     89.70 o
  15   6  12       34.11       92.40     90.65 o
   1   7  12       10.19        0.00     21.11 o
   2   7  12       16.03       19.00     31.53 o
   3   7  12      181.66      190.81     53.68 o
   4   7  12      124.08      122.18     55.44 o
   5   7  12        2.93        0.00     36.58 o
   6   7  12       11.95       23.88     25.97 o
   7   7  12       39.33        9.57     58.38 o
   8   7  12        0.28       61.65     51.00 o
   9   7  12        9.00        0.00     25.45 o
  10   7  12        1.08        0.00     52.69 o
  11   7  12       95.55      145.39    113.86 o
  12   7  12       30.48        0.00     50.71 o
   0   8  12      177.77      213.85     89.13 o
   1   8  12      159.83      156.04     51.34 o
   2   8  12      119.35       66.64     43.50 o
   3   8  12       98.52      118.11     50.11 o
   4   8  12       11.99       23.56     29.34 o
   5   8  12        1.40        0.00     73.27 o
   6   8  12       32.66       57.37    186.17 o
   7   8  12       38.59      175.98     79.63 o
   2   0  13      733.08      759.40     53.96 o
   4   0  13       24.57       30.96      9.45 o
   6   0  13      135.05      135.62     21.39 o
   8   0  13      114.31      115.67     20.16 o
  10   0  13     1093.96     1187.42     96.10 o
  12   0  13      482.60      539.79     66.54 o
  14   0  13     1209.91     1385.69    131.44 o
  16   0  13      802.56      880.28    107.76 o
  18   0  13       13.91       30.32     21.60 o
  20   0  13       28.62       17.61     23.06 o
   0   1  13        7.31        2.50      7.19 o
   1   1  13      260.44      275.34     24.95 o
   2   1  13       99.83       82.29     12.20 o
   3   1  13      209.84      169.55     19.47 o
   4   1  13      360.39      428.27     32.53 o
   5   1  13      264.65      238.52     27.40 o
   6   1  13        4.84        1.25     10.14 o
   7   1  13      767.21      825.23     50.46 o
   8   1  13     1826.54     1970.73     93.99 o
   9   1  13      168.06      183.57     29.76 o
  10   1  13      940.08      965.05     68.09 o
  11   1  13      609.35      583.87     53.98 o
  12   1  13      198.61      220.37     32.50 o
  13   1  13      485.18      508.72     42.63 o
  14   1  13        6.13       27.68     14.09 o
  15   1  13      207.88      187.98     45.99 o
  16   1  13     1099.02     1061.04    105.56 o
  17   1  13       60.57        8.83     18.37 o
  18   1  13      188.85      211.61     49.57 o
  19   1  13        7.83        2.68     25.65 o
  20   1  13       62.60      100.91     43.88 o
  21   1  13        1.66        5.18     28.84 o
   1   2  13      350.52      312.34     35.84 o
   2   2  13     1820.49     1914.86     80.22 o
   3   2  13     1628.84     1545.69     68.96 o
   4   2  13      131.75      128.09     17.80 o
   5   2  13      621.76      549.58     45.03 o
   6   2  13       46.89       40.72     17.14 o
   7   2  13     1144.66     1038.09     55.37 o
   8   2  13      248.71      218.38     23.91 o
   9   2  13      210.63      189.22     20.09 o
  10   2  13      272.99      292.25     30.38 o
  11   2  13     1858.23     1771.97     87.13 o
  12   2  13      348.51      341.48     42.74 o
  13   2  13      613.59      551.95     55.80 o
  14   2  13      134.49      103.18     35.67 o
  15   2  13      913.15     1024.51    115.32 o
  16   2  13      122.49      202.30     52.20 o
  17   2  13      293.03      297.17     81.95 o
  18   2  13       20.39        4.42     26.21 o
  19   2  13        1.57        6.43     26.77 o
  20   2  13       54.28        0.00     57.20 o
  21   2  13        0.88       27.31     38.86 o
   0   3  13      213.45      133.90     44.58 o
   1   3  13      254.81      279.60     37.80 o
   2   3  13     1261.84     1253.73     78.59 o
   3   3  13     1108.71     1035.96     67.75 o
   4   3  13      750.22      761.18     43.25 o
   5   3  13      168.68      170.81     20.16 o
   6   3  13      576.41      598.28     40.41 o
   7   3  13      445.48      456.28     37.07 o
   8   3  13      209.10      196.31     21.89 o
   9   3  13       47.73       23.89     10.79 o
  10   3  13      380.42      342.04     58.16 o
  11   3  13      158.44      211.18     39.60 o
  12   3  13      265.70      251.89     42.85 o
  13   3  13      630.93      702.54     84.09 o
  14   3  13       47.55       21.81     35.67 o
  15   3  13       84.72       50.15     48.73 o
  16   3  13        8.08       29.81     24.26 o
  17   3  13        1.75        0.00     37.72 o
  18   3  13       50.45       22.68     38.76 o
  19   3  13       24.22      115.79     58.12 o
  20   3  13       82.09       40.50     43.36 o
   1   4  13     1289.20     1353.57     99.45 o
   2   4  13     1315.06     1351.07     97.48 o
   3   4  13      134.62      159.07     36.32 o
   4   4  13      423.16      425.74     66.94 o
   5   4  13      176.66      190.16     32.21 o
   6   4  13      243.82      231.49     32.62 o
   7   4  13      541.75      571.20     73.32 o
   8   4  13      111.70       41.68     23.53 o
   9   4  13      556.88      569.99     71.66 o
  10   4  13      485.34      607.48    122.93 o
  11   4  13       66.38       65.92     32.77 o
  12   4  13      100.28       94.32     39.68 o
  13   4  13       59.71       63.28     28.17 o
  14   4  13      101.28      113.23     44.07 o
  15   4  13       34.57       52.64     42.72 o
  16   4  13      139.66      119.50     82.87 o
  17   4  13       26.60       73.83     49.52 o
  18   4  13      292.02      387.44    100.42 o
  19   4  13        0.41       34.73     35.84 o
   0   5  13      888.28     1049.38    159.40 o
   1   5  13       89.64       58.07     23.23 o
   2   5  13      110.65       97.66     33.54 o
   3   5  13      107.79      137.17     39.55 o
   4   5  13      579.65      615.87     89.19 o
   5   5  13      333.70      320.58     63.14 o
   6   5  13      356.93      422.73     74.25 o
   7   5  13       89.61      169.57     54.71 o
   8   5  13       95.42       96.16     41.50 o
   9   5  13      143.50      151.56    104.08 o
  10   5  13      460.50      647.02    204.82 o
  11   5  13       21.68      161.18    120.60 o
  12   5  13        3.55        0.00     21.96 o
  13   5  13        7.36        0.00     48.46 o
  14   5  13       89.88       13.06     51.14 o
  15   5  13       36.02      175.75    122.48 o
  16   5  13       89.36      119.04     76.97 o
  17   5  13        4.61       79.69    337.47 o
   1   6  13       26.81      121.68     46.50 o
   2   6  13      731.70      686.12     90.38 o
   3   6  13       71.66       89.57     34.68 o
   4   6  13      173.10      261.55     62.55 o
   5   6  13      412.77      596.12     95.92 o
   6   6  13      361.94      361.91     76.06 o
   7   6  13       86.66       87.27     40.00 o
   8   6  13      108.23      119.87     53.90 o
   9   6  13       69.57      252.12    137.25 o
  10   6  13      154.57      253.21    136.40 o
  11   6  13       21.10        0.00     37.67 o
  12   6  13       17.41       18.32     45.63 o
  13   6  13      103.67        0.68    248.16 o
  14   6  13       13.30        0.00     81.39 o
  15   6  13      131.16      311.19    165.16 o
   0   7  13        0.18       21.68     26.28 o
   1   7  13       33.23       35.85     30.44 o
   2   7  13      145.59      210.05     54.19 o
   3   7  13       53.66       68.45     29.66 o
   4   7  13       64.94      149.26     52.61 o
   5   7  13       52.48        4.40     27.37 o
   6   7  13       21.33       56.24     36.72 o
   7   7  13       11.22       39.33     86.65 o
   8   7  13        0.31        9.11     33.76 o
   9   7  13       66.75       99.76     62.54 o
  10   7  13       75.05       95.57     69.73 o
  11   7  13        2.99       49.96     70.56 o
   1   8  13       92.90       54.03     35.89 o
   2   8  13       45.28        0.00     31.24 o
   3   8  13       49.83       30.69     29.21 o
   4   8  13       61.09       95.44     74.60 o
   5   8  13       21.05        0.00     62.47 o
   6   8  13       23.33        0.00    107.19 o
   0   0  14       11.15       39.26     18.09 o
   2   0  14      294.94      390.59     43.64 o
   4   0  14      719.71      752.51     51.94 o
   6   0  14     1138.43     1191.31     67.46 o
   8   0  14      216.70      192.94     27.80 o
  10   0  14     1127.82     1121.90    103.62 o
  12   0  14      856.38      867.24     87.32 o
  14   0  14     1486.98     1602.51    123.49 o
  16   0  14      354.57      406.76     74.93 o
  18   0  14       10.78       10.60     20.96 o
  20   0  14       86.07      149.75     61.79 o
   1   1  14      286.70      273.39     25.53 o
   2   1  14     1973.54     2138.83     68.80 o
   3   1  14      949.34      952.27     46.01 o
   4   1  14     2621.26     2573.33     83.56 o
   5   1  14      409.45      403.78     32.89 o
   6   1  14      465.92      458.93     39.51 o
   7   1  14      197.20      208.62     25.73 o
   8   1  14      219.18      230.76     32.74 o
   9   1  14      844.98      970.75     68.93 o
  10   1  14       76.13      107.58     22.46 o
  11   1  14      737.88      714.49     61.79 o
  12   1  14      428.81      498.63     52.29 o
  13   1  14      228.86      231.51     39.19 o
  14   1  14      599.29      605.72     63.50 o
  15   1  14      241.91      224.58     46.98 o
  16   1  14      180.02      187.03     39.18 o
  17   1  14        1.05        3.11     18.32 o
  18   1  14      123.90       74.87     39.17 o
  19   1  14       26.53        0.00     26.73 o
  20   1  14       44.39       37.17     44.06 o
  21   1  14        2.51       20.08     32.33 o
   0   2  14     3140.51     3599.54    180.96 o
   1   2  14      487.45      404.23     43.12 o
   2   2  14      303.05      301.11     31.41 o
   3   2  14      260.75      236.39     33.39 o
   4   2  14      389.47      297.38     31.24 o
   5   2  14       55.99       25.01     13.37 o
   6   2  14       40.01       45.98      9.91 o
   7   2  14      368.84      334.44     30.84 o
   8   2  14       72.63       60.24     11.26 o
   9   2  14      247.57      219.75     29.07 o
  10   2  14       10.39        4.43     12.07 o
  11   2  14      167.51      195.23     37.98 o
  12   2  14      695.57      746.29     74.66 o
  13   2  14      538.48      490.46     65.35 o
  14   2  14      106.79       90.68     28.40 o
  15   2  14        2.89        0.00     28.54 o
  16   2  14      134.13      135.01     39.36 o
  17   2  14       54.74        0.00     28.45 o
  18   2  14       42.24        0.00     58.32 o
  19   2  14       84.41      158.50     66.68 o
  20   2  14        3.32       30.37     34.88 o
   1   3  14      835.09      897.51     68.66 o
   2   3  14      543.92      527.26     51.23 o
   3   3  14      248.74      195.91     31.70 o
   4   3  14        0.02       10.51     10.80 o
   5   3  14      125.24      115.22     16.66 o
   6   3  14      120.74      122.70     20.12 o
   7   3  14      404.90      416.22     47.26 o
   8   3  14       20.63       12.38     15.47 o
   9   3  14     1136.72     1063.91    104.56 o
  10   3  14      245.58      342.52     58.63 o
  11   3  14      161.76      208.27     48.68 o
  12   3  14      429.85      464.26     69.63 o
  13   3  14      294.43      298.20     51.93 o
  14   3  14        0.47        4.57     18.65 o
  15   3  14       38.21        0.00     30.41 o
  16   3  14       21.75       18.43     25.58 o
  17   3  14      150.88      120.06     47.07 o
  18   3  14       10.81        0.00     37.96 o
  19   3  14       51.53       19.61     33.07 o
  20   3  14       15.02        0.00     39.39 o
   0   4  14     1416.58     1465.55    137.24 o
   1   4  14      149.14      125.82     32.58 o
   2   4  14       40.37       75.13     24.47 o
   3   4  14       14.50        1.73     13.61 o
   4   4  14      375.69      419.12     52.08 o
   5   4  14       77.54       41.21     28.31 o
   6   4  14        0.88        0.00      7.78 o
   7   4  14       14.51        0.00     19.47 o
   8   4  14      158.77      192.64     41.63 o
   9   4  14      540.14      582.70    121.92 o
  10   4  14      445.59      413.85    106.97 o
  11   4  14        6.45       17.52     40.64 o
  12   4  14       39.25       27.67     21.76 o
  13   4  14       13.23        3.81     18.67 o
  14   4  14       79.08      136.84     53.02 o
  15   4  14       43.61      105.02     60.30 o
  16   4  14       41.99       56.01     39.72 o
  17   4  14       14.09        0.00     24.57 o
  18   4  14      294.55      438.72    108.09 o
   1   5  14       79.56       52.62     37.83 o
   2   5  14       42.34       60.49     23.54 o
   3   5  14      179.33      182.09     42.15 o
   4   5  14      278.47      299.01     60.52 o
   5   5  14      102.66      106.39     48.32 o
   6   5  14      272.75      347.87     78.25 o
   7   5  14       83.06      132.63     48.83 o
   8   5  14       25.85      172.03    105.93 o
   9   5  14       49.36       20.85     44.19 o
  10   5  14      292.10      294.41    141.14 o
  11   5  14      115.40      262.37    132.62 o
  12   5  14      126.23      200.65    118.44 o
  13   5  14        6.86       43.77     64.92 o
  14   5  14       16.12        0.00     40.80 o
  15   5  14       33.54       50.41     47.04 o
  16   5  14       13.59      138.79     78.43 o
  17   5  14       17.73       63.73     49.07 o
   0   6  14      233.49      194.28     69.37 o
   1   6  14      128.08       84.63     30.17 o
   2   6  14       93.05      111.95     35.76 o
   3   6  14       33.83        0.00     29.12 o
   4   6  14       76.45       46.13     30.05 o
   5   6  14      153.65      183.16     50.15 o
   6   6  14       59.34        9.92     33.56 o
   7   6  14      116.01      167.46    102.41 o
   8   6  14       18.47        6.17     59.11 o
   9   6  14       29.42      234.48    129.99 o
  10   6  14       29.70        0.00     87.08 o
  11   6  14        9.87        0.00     77.58 o
  12   6  14       44.35       69.33     94.20 o
  13   6  14      107.08        0.00     40.15 o
  14   6  14       32.86        4.47     30.27 o
   1   7  14       36.53       38.93     24.37 o
   2   7  14       49.63        0.00     30.26 o
   3   7  14      196.87      288.91     73.40 o
   4   7  14        7.08        0.00     60.61 o
   5   7  14       80.55       17.24     30.22 o
   6   7  14       28.97        0.00     39.50 o
   7   7  14       28.32       50.84     84.39 o
   8   7  14       39.69        0.00     85.59 o
   9   7  14       42.85      106.62     96.39 o
  10   7  14        4.44      110.27    109.70 o
  11   7  14       41.90       49.98     72.62 o
   0   8  14      128.36      116.45     60.97 o
   1   8  14       74.68        0.00     28.58 o
   2   8  14       43.95       32.15     40.41 o
   3   8  14      102.06      150.98     75.66 o
   4   8  14       22.50      171.45     81.37 o
   2   0  15     2391.95     2361.98    112.53 o
   4   0  15       10.53        5.32     14.09 o
   6   0  15      642.11      683.36     53.30 o
   8   0  15      308.62      277.29     41.10 o
  10   0  15      313.35      370.07     55.82 o
  12   0  15        9.86       11.39     19.38 o
  14   0  15      339.11      325.76     55.53 o
  16   0  15      408.47      565.14     92.02 o
  18   0  15       40.47       57.80     44.55 o
  20   0  15       43.82      171.19     64.61 o
   0   1  15     7049.91     7078.45    198.01 o
   1   1  15      696.23      688.96     47.65 o
   2   1  15      788.49      833.03     55.40 o
   3   1  15     1045.66      985.09     51.21 o
   4   1  15      159.14      132.26     18.28 o
   5   1  15      470.42      513.30     38.46 o
   6   1  15     2513.92     2508.57     86.92 o
   7   1  15      357.16      364.20     35.78 o
   8   1  15     1719.24     1839.98     96.00 o
   9   1  15      268.63      220.39     32.79 o
  10   1  15      568.40      534.53     51.98 o
  11   1  15      148.23      137.68     22.50 o
  12   1  15      439.09      382.35     47.63 o
  13   1  15      214.73      265.23     38.73 o
  14   1  15      464.85      489.92     58.15 o
  15   1  15      107.61       81.64     38.86 o
  16   1  15      149.17      189.34     42.76 o
  17   1  15       37.96       32.96     19.80 o
  18   1  15      127.53      160.12     45.12 o
  19   1  15        0.04        0.00     49.53 o
  20   1  15        3.96        0.00     36.90 o
   1   2  15      261.22      189.09     24.17 o
   2   2  15      152.14      116.40     19.14 o
   3   2  15        9.26        2.84      8.40 o
   4   2  15      182.62      227.46     42.50 o
   5   2  15        8.38        7.08      6.99 o
   6   2  15      954.60      889.32     63.89 o
   7   2  15      326.12      362.87     41.42 o
   8   2  15       68.17       49.57     17.00 o
   9   2  15      454.81      445.00     40.44 o
  10   2  15       57.88       32.79     21.53 o
  11   2  15      178.08      220.12     40.90 o
  12   2  15       95.67       98.88     28.86 o
  13   2  15      139.90       69.69     20.28 o
  14   2  15      169.35      129.75     36.71 o
  15   2  15       16.11        0.00     29.29 o
  16   2  15      199.24      186.29     51.36 o
  17   2  15      184.77      247.23     76.52 o
  18   2  15      146.70       40.01     39.37 o
  19   2  15        5.89       24.30     40.26 o
  20   2  15        9.34        0.71     28.33 o
   0   3  15      539.50      458.69     70.25 o
   1   3  15      235.88      162.92     27.35 o
   2   3  15     1092.32     1028.72     74.47 o
   3   3  15     1275.46     1257.56     88.07 o
   4   3  15       85.90       90.58     18.88 o
   5   3  15     1524.40     1390.66     61.94 o
   6   3  15      545.20      599.30     62.89 o
   7   3  15      314.24      321.72     39.33 o
   8   3  15      347.15      335.70     70.20 o
   9   3  15      446.94      458.27     69.70 o
  10   3  15        9.74       11.36     18.70 o
  11   3  15      171.66      236.73     52.69 o
  12   3  15       66.87       90.78     29.71 o
  13   3  15      748.36      795.94    106.06 o
  14   3  15      125.58      201.65     53.84 o
  15   3  15        2.43        0.00     53.22 o
  16   3  15       18.51       29.83     20.64 o
  17   3  15       64.35       73.03     50.94 o
  18   3  15       33.57        0.00     28.08 o
  19   3  15       35.09        5.60     47.56 o
   1   4  15      155.55       95.34     39.09 o
   2   4  15      385.35      464.30     53.51 o
   3   4  15       83.63       65.56     22.90 o
   4   4  15        0.36        6.80     13.33 o
   5   4  15      186.16      160.88     28.19 o
   6   4  15       10.41       14.65     19.58 o
   7   4  15      170.91      207.29     58.25 o
   8   4  15      176.55      158.48     51.23 o
   9   4  15      453.03      442.57     86.97 o
  10   4  15      644.71      745.40    113.54 o
  11   4  15      195.53      263.31     57.32 o
  12   4  15      165.51      230.85     66.52 o
  13   4  15       26.49       39.73     24.92 o
  14   4  15       68.59       99.52     44.88 o
  15   4  15       39.85        0.00     44.65 o
  16   4  15       83.85       91.84     46.87 o
  17   4  15       12.13       26.29     31.42 o
  18   4  15       81.06       91.98     50.01 o
   0   5  15      424.53      462.62     98.79 o
   1   5  15       99.39       99.89     49.73 o
   2   5  15       14.22       26.54     14.04 o
   3   5  15       91.31       71.49     40.81 o
   4   5  15       56.78       49.31     23.17 o
   5   5  15      186.27      217.76     64.22 o
   6   5  15     1068.50      816.61    223.47 o
   7   5  15       58.38        0.00     55.36 o
   8   5  15      185.49      201.36    112.43 o
   9   5  15       86.87      103.62     83.11 o
  10   5  15      318.17      432.50    171.37 o
  11   5  15       40.68       55.26     41.36 o
  12   5  15       21.14        0.00     75.87 o
  13   5  15       32.28      118.15     68.12 o
  14   5  15      181.64      260.06    102.70 o
  15   5  15        8.62        0.00     40.58 o
  16   5  15       65.56       69.16     54.14 o
   1   6  15       11.59       26.15     34.43 o
   2   6  15      233.45      217.41     47.60 o
   3   6  15       10.77       17.24     23.72 o
   4   6  15       29.91       16.98     24.75 o
   5   6  15       79.81       36.59     34.81 o
   6   6  15      189.44      362.69    156.34 o
   7   6  15      203.39      243.60    132.44 o
   8   6  15      198.97       51.95     73.53 o
   9   6  15       44.02        0.00     47.07 o
  10   6  15        0.17        0.00     56.95 o
  11   6  15       30.81      157.49    112.00 o
  12   6  15       93.00        0.00    115.55 o
  13   6  15       47.46       90.41     94.44 o
   0   7  15      131.57      123.17     64.72 o
   1   7  15       48.73       39.87     25.56 o
   2   7  15       12.81       15.89     28.61 o
   3   7  15      126.28      140.99    106.93 o
   4   7  15       44.02       41.79     37.06 o
   5   7  15      113.47      143.19     71.18 o
   6   7  15       59.72       19.69     28.04 o
   7   7  15       95.02      160.98    115.29 o
   8   7  15       68.58        0.42     41.09 o
   9   7  15       11.65        0.00     52.92 o
  10   7  15       24.08        0.00     96.39 o
   0   0  16       44.78       35.22     24.64 o
   2   0  16      385.11      411.87     48.02 o
   4   0  16       38.53       19.07     17.95 o
   6   0  16      584.88      596.53     54.17 o
   8   0  16      666.83      671.77     53.02 o
  10   0  16       27.79        0.91     16.70 o
  12   0  16      504.11      499.18     70.13 o
  14   0  16      719.24      655.02     83.53 o
  16   0  16       10.62       35.12     24.15 o
  18   0  16       14.85       14.54     25.86 o
  20   0  16      254.06      300.49     94.49 o
   1   1  16       33.14       25.52     10.32 o
   2   1  16     1940.67     1843.63     81.36 o
   3   1  16     1210.49     1202.72     53.63 o
   4   1  16     2457.76     2564.93     90.36 o
   5   1  16      845.94      861.50     50.77 o
   6   1  16     2240.90     2380.16     86.16 o
   7   1  16     2067.19     2085.73     82.57 o
   8   1  16      244.91      240.65     32.93 o
   9   1  16       79.67       85.55     25.64 o
  10   1  16     2833.36     3008.80    131.38 o
  11   1  16      523.48      565.45     57.16 o
  12   1  16      124.48       56.57     34.82 o
  13   1  16      107.39       85.82     22.86 o
  14   1  16       12.15        3.74     22.83 o
  15   1  16       69.87       71.03     23.15 o
  16   1  16      115.32       94.95     57.90 o
  17   1  16       27.35       60.54     23.50 o
  18   1  16       57.12       84.48     63.93 o
  19   1  16       78.17       72.00     37.94 o
  20   1  16       67.28       65.30     50.32 o
   0   2  16       61.09       55.12     14.55 o
   1   2  16       73.64       54.70     12.94 o
   2   2  16      182.75      143.63     22.60 o
   3   2  16       20.81        0.00     18.68 o
   4   2  16      279.17      261.38     40.16 o
   5   2  16       35.64       26.91      9.02 o
   6   2  16        8.52        0.00     11.61 o
   7   2  16       87.38       67.12     18.19 o
   8   2  16       56.20       33.81     14.56 o
   9   2  16      227.44      176.18     33.02 o
  10   2  16      114.16      105.65     23.95 o
  11   2  16      147.48      151.98     30.89 o
  12   2  16      631.09      566.47     67.17 o
  13   2  16       55.47       30.74     17.97 o
  14   2  16      124.69       68.38     32.17 o
  15   2  16       79.05      133.39     34.21 o
  16   2  16      113.10      133.84     36.02 o
  17   2  16      256.53      306.96     91.22 o
  18   2  16      168.41      220.62     78.40 o
  19   2  16       71.96       20.13     25.41 o
   1   3  16      186.87      149.57     29.05 o
   2   3  16       77.84       57.87     22.08 o
   3   3  16     2066.19     1984.76    112.60 o
   4   3  16      353.53      404.91     42.12 o
   5   3  16     1517.66     1634.92     82.21 o
   6   3  16      222.26      221.94     39.50 o
   7   3  16     1434.87     1365.53    127.52 o
   8   3  16       72.41       44.74     29.03 o
   9   3  16       37.86       21.86     17.75 o
  10   3  16       51.53       26.47     25.31 o
  11   3  16      412.22      411.36     67.82 o
  12   3  16      145.95       75.08     25.98 o
  13   3  16       85.34      250.37     68.28 o
  14   3  16       65.62       48.09     28.92 o
  15   3  16      194.17      213.17     52.63 o
  16   3  16       28.87       16.52     26.60 o
  17   3  16        1.90        0.88     39.48 o
  18   3  16        9.91        2.88     27.99 o
  19   3  16       35.84       54.54     43.33 o
   0   4  16      355.08      299.11     63.32 o
   1   4  16      224.35      221.95     37.72 o
   2   4  16      163.99      121.20     22.80 o
   3   4  16      161.03      182.32     35.25 o
   4   4  16       26.01       17.45     23.37 o
   5   4  16        6.09        0.00     14.09 o
   6   4  16        6.61        0.00     32.20 o
   7   4  16      173.60      231.16     62.20 o
   8   4  16       37.10       24.77     22.80 o
   9   4  16      666.68      621.74    105.98 o
  10   4  16       25.54       46.56     31.59 o
  11   4  16       24.48       54.15     34.21 o
  12   4  16      214.18      152.19     52.85 o
  13   4  16       59.92       17.72     22.05 o
  14   4  16      170.33      146.76     56.49 o
  15   4  16      243.41      472.80    106.43 o
  16   4  16       29.26        0.00     25.14 o
  17   4  16        7.98        0.00     53.45 o
   1   5  16      687.32      711.15     95.78 o
   2   5  16      856.38     1087.58    100.88 o
   3   5  16       16.69       15.27     20.73 o
   4   5  16        6.99       10.27     29.29 o
   5   5  16      179.33      123.57     87.44 o
   6   5  16      256.67      368.22    147.37 o
   7   5  16      149.35      263.86    144.16 o
   8   5  16       96.33      143.29    117.76 o
   9   5  16      112.22      107.22     88.58 o
  10   5  16      263.42      287.47     96.88 o
  11   5  16       11.55       27.66     51.76 o
  12   5  16       77.93       75.05     51.73 o
  13   5  16        1.80       26.76     55.70 o
  14   5  16       62.18       92.90     45.98 o
  15   5  16       25.43       23.98     38.01 o
   0   6  16       25.58       25.00     28.90 o
   1   6  16       96.74       79.66     32.50 o
   2   6  16       16.18       35.71     29.13 o
   3   6  16       39.93       15.03     35.00 o
   4   6  16      192.18       86.65     76.08 o
   5   6  16       19.64       38.17     55.82 o
   6   6  16       57.20       25.81     47.16 o
   7   6  16      114.35      138.79    101.06 o
   8   6  16       38.68      167.78    111.79 o
   9   6  16      190.95      344.07    151.41 o
  10   6  16      221.53      375.56    165.50 o
  11   6  16       21.13       52.14     51.61 o
  12   6  16       22.70      181.04    124.07 o
  13   6  16       23.71        0.00     87.85 o
   1   7  16       19.12       25.24     19.58 o
   2   7  16       45.28        1.23     40.59 o
   3   7  16      140.76      239.09     86.19 o
   4   7  16      116.40      180.48     84.46 o
   5   7  16       17.20       50.81     44.87 o
   6   7  16       12.25        0.00     41.48 o
   7   7  16        4.90        0.00     75.95 o
   8   7  16        1.16       45.06     66.16 o
   9   7  16       67.43       19.58     48.79 o
   2   0  17       62.86       41.90     17.05 o
   4   0  17     2266.34     2332.27    120.24 o
   6   0  17      357.94      392.89     44.97 o
   8   0  17       76.33       74.55     17.49 o
  10   0  17      800.28      708.10     71.81 o
  12   0  17      162.37      123.72     44.13 o
  14   0  17      397.35      339.84     59.84 o
  16   0  17      456.79      490.28     88.96 o
  18   0  17       18.64       60.98     31.07 o
  20   0  17      175.79      239.72    102.38 o
   0   1  17      201.17      228.73     42.78 o
   1   1  17      464.81      462.07     41.13 o
   2   1  17      709.21      841.27     54.36 o
   3   1  17       68.39       68.44     12.92 o
   4   1  17     1736.09     1803.63     74.62 o
   5   1  17     1193.18     1269.90     65.93 o
   6   1  17      867.48      924.01     53.01 o
   7   1  17     1215.98     1134.29     60.24 o
   8   1  17     1660.97     1795.41     76.40 o
   9   1  17       64.03       80.33     17.62 o
  10   1  17      153.72      122.22     32.99 o
  11   1  17      131.46       81.76     20.35 o
  12   1  17      123.96      129.00     25.71 o
  13   1  17       37.47       25.62     15.66 o
  14   1  17       56.72       64.65     23.44 o
  15   1  17      119.15      111.60     52.82 o
  16   1  17       86.25      139.58     42.01 o
  17   1  17       33.40       29.40     25.24 o
  18   1  17       83.34       89.21     36.05 o
  19   1  17      160.57      143.88     74.79 o
   1   2  17      225.94      245.97     29.87 o
   2   2  17      606.31      621.57     54.88 o
   3   2  17      392.13      412.02     49.60 o
   4   2  17      365.24      421.94     66.44 o
   5   2  17      169.67      155.36     20.65 o
   6   2  17       80.82       77.59     18.13 o
   7   2  17      477.25      454.01     40.66 o
   8   2  17      125.23      101.85     24.14 o
   9   2  17      213.83      232.31     38.20 o
  10   2  17      218.57      225.55     38.40 o
  11   2  17      282.74      230.11     39.96 o
  12   2  17       66.33       92.25     28.53 o
  13   2  17      151.55      102.19     32.19 o
  14   2  17       79.86      109.95     35.65 o
  15   2  17       94.56       87.93     29.28 o
  16   2  17       42.69       26.99     19.85 o
  17   2  17       51.60       41.97     19.18 o
  18   2  17       41.03       15.87     40.29 o
  19   2  17        1.07        0.00     39.14 o
   0   3  17      400.90      428.21     70.17 o
   1   3  17      608.08      518.37     55.00 o
   2   3  17        2.51        0.00     16.09 o
   3   3  17      593.32      588.64     52.84 o
   4   3  17      390.00      442.23     44.80 o
   5   3  17      436.75      454.46     48.30 o
   6   3  17      371.55      309.42     60.74 o
   7   3  17      545.80      556.13     70.46 o
   8   3  17     1020.48     1143.16    104.52 o
   9   3  17      202.30      183.83     46.35 o
  10   3  17       95.79       62.83     31.86 o
  11   3  17       59.87       38.92     21.68 o
  12   3  17       13.71        0.00     13.60 o
  13   3  17      217.07      253.64     56.23 o
  14   3  17       23.31       25.78     43.51 o
  15   3  17      217.45      189.03     47.59 o
  16   3  17        8.03       10.69     28.19 o
  17   3  17       28.86        6.10     25.13 o
  18   3  17        2.26        0.00     31.00 o
   1   4  17      100.36       94.34     27.00 o
   2   4  17       31.23       45.43     22.96 o
   3   4  17      182.01      240.68     43.33 o
   4   4  17       47.03       69.02     20.05 o
   5   4  17      136.49       55.52     53.56 o
   6   4  17      173.46      151.14     47.09 o
   7   4  17      104.58      132.73     49.45 o
   8   4  17       36.20       52.10     33.46 o
   9   4  17      106.06      142.12     51.93 o
  10   4  17       80.61       34.58     19.07 o
  11   4  17      182.31      160.12     45.53 o
  12   4  17      313.49      405.36     94.42 o
  13   4  17       35.61       50.28     50.33 o
  14   4  17       84.35       28.81     37.41 o
  15   4  17       23.48       22.29     62.84 o
  16   4  17       29.10       48.01     72.33 o
  17   4  17        4.61        0.00     15.96 o
   0   5  17     1314.01     1371.66    165.57 o
   1   5  17        2.45       36.64     28.50 o
   2   5  17       40.53       77.20     31.12 o
   3   5  17       78.89      128.75     58.56 o
   4   5  17       22.56       39.73     48.22 o
   5   5  17       16.20       28.09     31.08 o
   6   5  17      328.53      297.19     88.70 o
   7   5  17       24.91       28.51     32.26 o
   8   5  17      122.46      211.12     77.34 o
   9   5  17       14.55       38.45     53.65 o
  10   5  17       76.31      138.94     72.89 o
  11   5  17      158.13      208.76     87.57 o
  12   5  17      230.27      242.83     96.35 o
  13   5  17       99.51      147.84     76.93 o
  14   5  17      102.23       61.03     47.94 o
  15   5  17       18.07        0.00     40.95 o
   1   6  17       40.22       41.99     26.79 o
   2   6  17       24.70       10.36     20.85 o
   3   6  17      106.01      180.32    109.95 o
   4   6  17       10.28       57.47     63.88 o
   5   6  17       48.60       24.34     47.00 o
   6   6  17       18.16       72.56     74.05 o
   7   6  17        7.87        3.01     47.93 o
   8   6  17       13.03        0.00     42.59 o
   9   6  17       28.02       16.34     41.50 o
  10   6  17        4.65       27.15     74.27 o
  11   6  17       88.16      100.57     63.16 o
  12   6  17      110.17      263.50    103.46 o
   0   7  17        5.83       14.32     20.21 o
   1   7  17        8.46        0.00     58.95 o
   2   7  17       93.66       20.07     51.56 o
   3   7  17      104.47      152.35     72.27 o
   4   7  17        0.52        0.00     87.57 o
   5   7  17       10.57        0.00     65.53 o
   6   7  17        5.56        0.00    126.49 o
   7   7  17        0.63       48.22     70.43 o
   0   0  18     5212.61     5408.75    333.17 o
   2   0  18      404.38      531.91     58.21 o
   4   0  18      267.66      279.69     42.81 o
   6   0  18      475.79      398.50     51.00 o
   8   0  18     1255.71     1385.49     87.15 o
  10   0  18      938.44     1015.93     96.12 o
  12   0  18       47.12       16.83     15.71 o
  14   0  18       16.83        0.00     17.05 o
  16   0  18      258.19      266.74     64.86 o
  18   0  18       11.17       22.60     36.57 o
   1   1  18      446.78      468.59     44.06 o
   2   1  18       14.05        5.49     13.41 o
   3   1  18      975.23      895.12     48.52 o
   4   1  18      759.65      786.92     49.81 o
   5   1  18      770.57      771.32     51.01 o
   6   1  18     1682.70     1667.02     78.58 o
   7   1  18       45.09       59.37     13.41 o
   8   1  18       75.18       99.55     19.15 o
   9   1  18       38.76       25.56     12.10 o
  10   1  18      226.22      247.50     37.20 o
  11   1  18      383.97      346.49     43.78 o
  12   1  18       66.57       72.67     18.87 o
  13   1  18      377.75      391.08     46.89 o
  14   1  18       63.16       73.32     28.13 o
  15   1  18        2.94        0.00     34.52 o
  16   1  18       85.71       70.53     30.72 o
  17   1  18       88.86       84.78     32.62 o
  18   1  18      106.15       25.56     26.42 o
  19   1  18       11.34       33.37     52.20 o
   0   2  18     7004.09     7261.58    237.39 o
   1   2  18     1585.46     1845.42     92.07 o
   2   2  18      744.41      770.66     59.24 o
   3   2  18      842.16      818.81     73.86 o
   4   2  18       77.58       76.85     23.19 o
   5   2  18     2117.69     2318.23    128.26 o
   6   2  18       57.16       81.85     31.82 o
   7   2  18     1257.37     1327.55     93.88 o
   8   2  18      798.78      878.72     78.08 o
   9   2  18      181.01      177.49     34.57 o
  10   2  18       70.26       30.22     26.98 o
  11   2  18       31.86       39.21     20.01 o
  12   2  18       71.50        4.09     27.63 o
  13   2  18      475.51      388.42     66.95 o
  14   2  18       62.37       44.37     28.28 o
  15   2  18       95.25       67.68     26.52 o
  16   2  18        6.14       11.23     40.58 o
  17   2  18        4.62       73.22     50.99 o
  18   2  18       17.12        0.00     18.99 o
   1   3  18      250.41      259.77     35.26 o
   2   3  18       83.32       43.18     14.65 o
   3   3  18      329.19      413.53     45.16 o
   4   3  18      206.88      241.74     40.11 o
   5   3  18       65.89       40.10     22.25 o
   6   3  18        2.31        9.33     16.24 o
   7   3  18       44.80       60.73     23.96 o
   8   3  18      808.33      718.82     84.27 o
   9   3  18      675.09      812.68     83.24 o
  10   3  18       24.29        0.00     17.76 o
  11   3  18      146.86      108.15     26.24 o
  12   3  18      127.61      117.31     36.83 o
  13   3  18        7.45       25.47     24.29 o
  14   3  18       20.43       17.25     17.88 o
  15   3  18       40.31       13.15     36.15 o
  16   3  18      257.22      283.77     72.61 o
  17   3  18      244.88      381.42     89.06 o
   0   4  18     1211.15     1432.86    141.44 o
   1   4  18      294.00      281.04     44.67 o
   2   4  18      123.23      122.04     27.74 o
   3   4  18     1134.61     1147.03     94.30 o
   4   4  18      169.96      173.28     47.73 o
   5   4  18      316.61      312.26     69.86 o
   6   4  18       29.03        0.00     19.92 o
   7   4  18       15.11       19.42     23.11 o
   8   4  18      194.51      245.23     72.56 o
   9   4  18       39.77       24.11     35.85 o
  10   4  18        4.76        3.89     18.37 o
  11   4  18      139.09      118.77     38.58 o
  12   4  18       24.68       74.38     41.01 o
  13   4  18       39.15        0.00     21.45 o
  14   4  18        3.48        1.74     14.58 o
  15   4  18       28.17       32.32     67.90 o
  16   4  18       18.52       47.74     29.03 o
   1   5  18      130.32      190.93     45.39 o
   2   5  18      208.90      197.39     56.18 o
   3   5  18       85.07       50.82     33.51 o
   4   5  18       12.68        0.00    106.94 o
   5   5  18      143.66      158.11     64.12 o
   6   5  18       14.83        0.00     20.11 o
   7   5  18       30.13       36.06     55.22 o
   8   5  18        2.70        0.00     37.86 o
   9   5  18        6.21        0.00     34.01 o
  10   5  18       59.94       71.39     50.47 o
  11   5  18       73.15       38.96     47.04 o
  12   5  18      398.57      386.28    116.77 o
  13   5  18       47.22        0.00     36.81 o
  14   5  18       28.73       39.46     94.50 o
   0   6  18      591.37      604.56    202.86 o
   1   6  18       19.20       32.84     38.88 o
   2   6  18       21.47       15.82     32.72 o
   3   6  18      107.86      209.65     75.63 o
   4   6  18      184.36       92.45    124.93 o
   5   6  18       68.66      135.11     63.85 o
   6   6  18       21.14       29.65     63.61 o
   7   6  18       43.07       23.77     30.06 o
   8   6  18      124.76       37.85     62.22 o
   9   6  18       41.80       47.91     42.68 o
  10   6  18        0.62        7.37     41.02 o
  11   6  18        4.20        0.00     45.64 o
   1   7  18       51.72       12.03     34.27 o
   2   7  18       48.22       44.75     63.64 o
   3   7  18       37.62        0.00    108.99 o
   4   7  18        5.93      129.43    102.33 o
   5   7  18       23.22      158.33    114.06 o
   6   7  18       22.37      217.45    133.55 o
   2   0  19    16120.55    16912.03    340.07 o
   4   0  19     3081.58     3167.63    148.24 o
   6   0  19      453.53      493.53     58.06 o
   8   0  19       86.66       75.48     42.23 o
  10   0  19     1649.85     1847.06    133.26 o
  12   0  19       66.93       39.89     20.19 o
  14   0  19       12.54       11.79     20.33 o
  16   0  19      107.69       89.59     45.32 o
  18   0  19       74.49       30.45     42.74 o
   0   1  19      162.17      195.71     42.26 o
   1   1  19      567.26      540.50     48.82 o
   2   1  19       21.21        0.00     15.20 o
   3   1  19      458.03      400.56     36.41 o
   4   1  19       56.14       45.96     11.00 o
   5   1  19      445.45      454.66     37.85 o
   6   1  19      148.64      124.31     21.04 o
   7   1  19      414.22      377.67     35.82 o
   8   1  19       93.98       66.63     21.04 o
   9   1  19       14.13       10.06     12.14 o
  10   1  19      178.23      148.31     25.93 o
  11   1  19       10.47        0.00     14.76 o
  12   1  19       71.85       46.63     25.19 o
  13   1  19      225.39      271.85     41.10 o
  14   1  19       51.43       15.07     18.29 o
  15   1  19       75.91       85.62     29.41 o
  16   1  19       35.12        0.03     36.02 o
  17   1  19        1.00        2.44     30.22 o
  18   1  19       26.92        0.00     33.04 o
   1   2  19      849.34      871.90     66.99 o
   2   2  19      233.46      205.08     36.36 o
   3   2  19      887.85      879.55     78.40 o
   4   2  19      340.89      351.26     50.62 o
   5   2  19     2585.52     2603.95    139.59 o
   6   2  19      198.52      238.19     40.23 o
   7   2  19      264.06      233.99     40.78 o
   8   2  19       74.37       37.78     15.75 o
   9   2  19       14.18       11.68     17.48 o
  10   2  19       44.89       58.44     20.98 o
  11   2  19      120.36      166.82     34.94 o
  12   2  19       82.32       76.57     23.50 o
  13   2  19       54.75       20.49     26.53 o
  14   2  19        5.43        0.00     22.61 o
  15   2  19      113.44      141.40     43.02 o
  16   2  19       16.03        0.00     27.98 o
  17   2  19       40.10        0.00     28.86 o
  18   2  19       62.58       84.95     35.66 o
   0   3  19     1801.32     1784.75    126.58 o
   1   3  19       97.90       93.26     18.91 o
   2   3  19     1546.77     1646.95     89.23 o
   3   3  19      494.12      521.56     56.37 o
   4   3  19       10.97        0.93     17.63 o
   5   3  19      315.25      254.66     48.73 o
   6   3  19      190.24      188.42     38.34 o
   7   3  19      266.16      225.75     43.88 o
   8   3  19      416.58      398.40     58.09 o
   9   3  19      139.64       68.78     43.91 o
  10   3  19      627.12      773.88     83.29 o
  11   3  19        0.82       30.93     21.63 o
  12   3  19        2.25        0.00     25.52 o
  13   3  19       33.94        7.51     29.29 o
  14   3  19       65.65       20.11     26.62 o
  15   3  19       61.85       28.85     21.73 o
  16   3  19       82.50       94.86     44.38 o
  17   3  19       12.44       19.99     22.75 o
   1   4  19      273.35      254.59     40.57 o
   2   4  19      351.88      445.20     58.80 o
   3   4  19     1527.10     1554.61    192.99 o
   4   4  19      590.15      495.56     80.26 o
   5   4  19       54.96       98.47     38.92 o
   6   4  19       64.69       48.77     22.87 o
   7   4  19      286.37      308.25     76.09 o
   8   4  19      237.94      343.11     81.17 o
   9   4  19      103.14       84.83     36.61 o
  10   4  19       61.48       64.50     29.11 o
  11   4  19      114.93       16.85     24.75 o
  12   4  19       12.22        0.00     29.48 o
  13   4  19       18.15        0.00     21.73 o
  14   4  19        2.06       15.15     20.43 o
  15   4  19      150.40      154.91     63.34 o
   0   5  19      560.47      676.09    159.19 o
   1   5  19       69.95       50.01     36.20 o
   2   5  19       11.76        1.90     25.31 o
   3   5  19      113.01      120.24     47.32 o
   4   5  19      410.06      494.96     96.64 o
   5   5  19      191.39      148.60     56.43 o
   6   5  19       10.94        0.00     24.74 o
   7   5  19       78.04       77.55     31.38 o
   8   5  19        1.17       43.46     29.50 o
   9   5  19       11.27       53.46     32.32 o
  10   5  19       43.13       45.20     37.59 o
  11   5  19       25.38       60.63     49.78 o
  12   5  19       19.57       13.02     46.05 o
  13   5  19      137.35      193.75     92.38 o
   1   6  19       36.59        6.57     67.90 o
   2   6  19       18.18       61.41     38.19 o
   3   6  19       31.72      105.77     56.74 o
   4   6  19       59.06      120.98     66.83 o
   5   6  19       32.69       61.97     68.78 o
   6   6  19      265.70      401.12    113.46 o
   7   6  19       22.74        0.00     74.55 o
   8   6  19       10.10       40.95     41.17 o
   9   6  19       98.66      120.38     58.63 o
  10   6  19      121.69      238.47     98.32 o
   0   7  19      159.80      243.78    137.42 o
   1   7  19       40.36       59.77     60.46 o
   2   7  19       30.33       61.78     73.16 o
   3   7  19       10.47        0.00     79.93 o
   4   7  19        2.79        8.87     40.74 o
   0   0  20     1366.43     1454.48    182.87 o
   2   0  20     9175.80     9723.05    262.93 o
   4   0  20     1344.80     1478.17    129.92 o
   6   0  20      242.40      196.43     50.73 o
   8   0  20       51.98       89.50     30.76 o
  10   0  20        5.03        0.00     15.54 o
  12   0  20      239.81      268.56     52.08 o
  14   0  20      276.00      332.75     62.77 o
  16   0  20       14.07        3.66     17.80 o
  18   0  20       59.03        7.34     22.48 o
   1   1  20      542.44      496.17     48.45 o
   2   1  20      268.86      256.44     33.85 o
   3   1  20       22.59        8.18     15.77 o
   4   1  20       21.65       11.43     10.87 o
   5   1  20      624.20      658.07     53.72 o
   6   1  20       81.18       58.09     19.45 o
   7   1  20      934.74      963.74     66.73 o
   8   1  20      182.32      124.14     28.75 o
   9   1  20       28.98       23.32     17.87 o
  10   1  20      393.48      374.86     45.99 o
  11   1  20       69.11       67.55     23.53 o
  12   1  20      186.21      148.20     30.55 o
  13   1  20       35.42        5.95     27.40 o
  14   1  20       55.88       14.09     21.48 o
  15   1  20        7.71        2.82     28.99 o
  16   1  20        2.88        0.00     18.37 o
  17   1  20       14.23       46.60     29.02 o
  18   1  20        6.21        0.00     40.05 o
   0   2  20     2275.89     2496.64    156.11 o
   1   2  20     3575.80     3706.25    148.92 o
   2   2  20      106.22       55.81     21.09 o
   3   2  20       30.25       23.89     32.40 o
   4   2  20     1176.32     1159.60     92.98 o
   5   2  20     1662.57     1571.97    103.76 o
   6   2  20       15.85        7.14     15.57 o
   7   2  20       22.64        0.00     20.18 o
   8   2  20       59.06       66.86     25.25 o
   9   2  20      175.68      159.40     31.79 o
  10   2  20      100.40       86.73     33.11 o
  11   2  20       10.89        0.00     19.86 o
  12   2  20       76.04       82.54     20.65 o
  13   2  20      145.31       82.18     42.98 o
  14   2  20       34.05       51.10     33.15 o
  15   2  20      136.67      178.54     44.89 o
  16   2  20        8.41        0.00     19.51 o
  17   2  20       21.98        0.00     31.86 o
   1   3  20       20.01       26.89     13.09 o
   2   3  20      357.26      406.12     51.59 o
   3   3  20      247.51      256.21     48.02 o
   4   3  20      121.50       90.89     28.85 o
   5   3  20      143.70      134.98     31.71 o
   6   3  20      113.06       58.89     18.81 o
   7   3  20      262.44      294.04     51.40 o
   8   3  20      177.86       94.55     31.40 o
   9   3  20       42.62       30.94     21.35 o
  10   3  20      392.94      417.07     61.01 o
  11   3  20       28.50       30.01     20.61 o
  12   3  20       20.59       35.29     26.54 o
  13   3  20       77.09      111.60     25.44 o
  14   3  20        6.21        3.23     18.78 o
  15   3  20      172.98      176.81     47.40 o
  16   3  20       61.34       17.58     24.90 o
   0   4  20      445.00      411.46     92.02 o
   1   4  20      194.74      205.82     61.34 o
   2   4  20       11.67        9.97     34.76 o
   3   4  20      296.03      270.74     62.05 o
   4   4  20      591.85      696.97     97.24 o
   5   4  20       38.98       15.44     44.74 o
   6   4  20      196.26      229.88     66.20 o
   7   4  20      515.49      569.69    102.58 o
   8   4  20      488.22      491.71     82.50 o
   9   4  20        9.49       14.96     30.69 o
  10   4  20       39.22        0.00     46.36 o
  11   4  20       59.05       70.83     35.77 o
  12   4  20       53.17       41.45     36.86 o
  13   4  20       31.32       11.05     19.73 o
  14   4  20       63.33       68.74     30.00 o
   1   5  20       40.66        0.00     40.13 o
   2   5  20      333.97      407.59     82.61 o
   3   5  20       40.04       31.70     33.40 o
   4   5  20       94.63       56.62     30.45 o
   5   5  20      147.78      194.00     62.32 o
   6   5  20      298.88      281.34     75.72 o
   7   5  20       21.15       46.02     39.80 o
   8   5  20        4.25        8.12     31.24 o
   9   5  20       12.80       68.38     40.79 o
  10   5  20       86.76      174.72     60.82 o
  11   5  20        5.58        0.00     24.53 o
  12   5  20       59.21       54.34     57.43 o
   0   6  20       11.82      131.69    114.83 o
   1   6  20        3.04        0.00     37.86 o
   2   6  20       19.13      229.39    126.38 o
   3   6  20        8.91        0.00     40.63 o
   4   6  20       63.80      120.84     92.61 o
   5   6  20       78.81       83.37     43.55 o
   6   6  20       75.50       39.98     28.19 o
   7   6  20      157.77      214.35     85.62 o
   8   6  20       39.50       56.11     45.53 o
   9   6  20       39.40       65.23     60.19 o
   2   0  21     2071.16     2119.91    161.89 o
   4   0  21      214.69      187.35     37.91 o
   6   0  21     1082.97     1238.84     98.06 o
   8   0  21      849.68      937.19    104.18 o
  10   0  21      224.63      294.82     76.60 o
  12   0  21      450.67      610.55     94.81 o
  14   0  21      103.67      153.15     60.36 o
  16   0  21       24.72        0.00     28.15 o
   0   1  21        8.52        0.00     28.19 o
   1   1  21      462.21      485.91     54.61 o
   2   1  21     1255.91     1414.11     84.82 o
   3   1  21      165.37      188.60     32.77 o
   4   1  21      719.93      667.52     61.21 o
   5   1  21      314.68      284.09     38.08 o
   6   1  21      249.45      207.30     30.15 o
   7   1  21       81.26       54.88     16.15 o
   8   1  21      126.00      106.82     20.40 o
   9   1  21      193.86      216.14     34.56 o
  10   1  21       98.50       93.61     23.41 o
  11   1  21        0.81        0.00     16.85 o
  12   1  21       25.53       15.24     19.94 o
  13   1  21       52.99       32.27     23.37 o
  14   1  21       37.36        0.00     24.92 o
  15   1  21       25.39        0.00     19.35 o
  16   1  21       12.89        7.83     21.86 o
  17   1  21        6.78        0.00     24.95 o
   1   2  21     2172.51     2344.96    135.93 o
   2   2  21      114.12       97.11     25.05 o
   3   2  21      353.17      319.51     46.63 o
   4   2  21      296.95      301.41     42.17 o
   5   2  21     1310.58     1155.38     91.15 o
   6   2  21       42.17       51.83     20.42 o
   7   2  21      344.12      444.14     58.52 o
   8   2  21        9.91       14.22     18.55 o
   9   2  21      271.77      288.91     47.10 o
  10   2  21      151.23      148.43     33.83 o
  11   2  21      342.62      427.82     60.21 o
  12   2  21       46.52       41.32     23.88 o
  13   2  21       47.72       26.75     41.10 o
  14   2  21       28.17        0.00     26.05 o
  15   2  21       33.78       60.49     26.06 o
  16   2  21        9.48       11.07     43.78 o
   0   3  21       35.00       17.59     15.85 o
   1   3  21        2.59        1.29     13.42 o
   2   3  21      153.29       97.80     36.53 o
   3   3  21      203.42      240.13     43.05 o
   4   3  21      590.03      569.07     69.91 o
   5   3  21      400.72      444.10     59.67 o
   6   3  21      103.34       53.57     30.13 o
   7   3  21      163.04      145.24     33.57 o
   8   3  21       93.18       96.82     29.40 o
   9   3  21       20.64        0.39     15.95 o
  10   3  21      101.99       76.16     28.63 o
  11   3  21       33.60       46.38     26.55 o
  12   3  21      141.70      247.84     56.81 o
  13   3  21       13.90        0.00     22.06 o
  14   3  21       30.60        0.00     23.81 o
  15   3  21       23.48       26.48     27.18 o
   1   4  21      341.70      367.80     60.64 o
   2   4  21       62.37       73.65     41.47 o
   3   4  21       39.80       25.83     30.44 o
   4   4  21      388.56      461.51     79.16 o
   5   4  21      190.41      196.21     56.03 o
   6   4  21       18.47       41.89     28.29 o
   7   4  21      256.03      182.48     51.00 o
   8   4  21        3.96       18.17     19.86 o
   9   4  21       10.83        0.00     15.41 o
  10   4  21       31.59        0.00     21.26 o
  11   4  21       15.55        0.00     25.37 o
  12   4  21      156.36      225.65     52.80 o
  13   4  21       35.93       56.77     26.39 o
   0   5  21      436.16      382.65    154.58 o
   1   5  21       49.59       33.99     34.02 o
   2   5  21       24.66       18.29     19.45 o
   3   5  21       13.83       34.90     29.00 o
   4   5  21       16.01       22.80     68.30 o
   5   5  21       77.49       65.54     37.52 o
   6   5  21       15.62        2.39     35.37 o
   7   5  21       44.38        0.00     37.24 o
   8   5  21       86.14      125.72     47.45 o
   9   5  21       63.62       93.08     48.25 o
  10   5  21      108.40      188.55     68.42 o
  11   5  21      105.48      121.67     55.17 o
   1   6  21      105.98      116.38     69.50 o
   2   6  21      181.05      120.76    100.41 o
   3   6  21       66.46       33.39     56.68 o
   4   6  21       43.43        8.80     80.69 o
   5   6  21        4.56       30.50     97.49 o
   6   6  21       35.03       53.40     33.03 o
   7   6  21       13.46        0.00     51.11 o
   0   0  22      911.34     1021.56    165.08 o
   2   0  22      273.26      353.31     70.21 o
   4   0  22     1343.50     1394.74    131.51 o
   6   0  22       10.89        3.58     35.15 o
   8   0  22     1939.56     1996.22    205.05 o
  10   0  22       25.33       77.24     41.59 o
  12   0  22      155.75      212.40     63.50 o
  14   0  22       57.56      245.24     92.75 o
  16   0  22      130.08       12.51     82.88 o
   1   1  22       83.29       50.13     22.50 o
   2   1  22     1430.91     1466.51     88.32 o
   3   1  22       10.14        0.00     14.57 o
   4   1  22       22.14       29.07     19.77 o
   5   1  22      210.80      190.60     34.16 o
   6   1  22      375.32      376.67     44.98 o
   7   1  22       33.81        2.78     16.50 o
   8   1  22      201.39      170.68     30.54 o
   9   1  22       30.78       39.28     21.14 o
  10   1  22       57.93       44.52     21.73 o
  11   1  22       42.82       17.38     29.31 o
  12   1  22      127.02      180.09     32.75 o
  13   1  22       10.78       17.20     27.20 o
  14   1  22       22.04        0.00     28.02 o
  15   1  22       23.19       47.97     29.89 o
  16   1  22       21.23        0.00     19.71 o
   0   2  22     1451.90     1608.13    287.03 o
   1   2  22      219.15      210.15     46.20 o
   2   2  22        1.87       20.34     20.07 o
   3   2  22      282.04      273.31     40.90 o
   4   2  22      553.73      561.39     59.10 o
   5   2  22      912.01     1049.52     83.74 o
   6   2  22      686.27      817.03     73.93 o
   7   2  22      167.43      186.66     35.92 o
   8   2  22       10.16        0.00     16.89 o
   9   2  22        5.85       12.14     21.92 o
  10   2  22       13.12       17.54     24.59 o
  11   2  22      104.22       42.99     28.46 o
  12   2  22       14.99       19.08     14.52 o
  13   2  22      270.94      337.80     56.47 o
  14   2  22       18.95       55.12     21.97 o
  15   2  22        9.53       18.41     18.14 o
   1   3  22       23.97        3.31     18.97 o
   2   3  22       50.65       31.75     17.59 o
   3   3  22      205.13      117.66     38.92 o
   4   3  22      314.63      357.00     55.33 o
   5   3  22      214.37      312.44     51.89 o
   6   3  22       92.62       69.41     23.50 o
   7   3  22       22.71        0.00     16.56 o
   8   3  22      149.89      143.72     33.18 o
   9   3  22       95.63      122.96     31.09 o
  10   3  22       15.52       13.14     34.85 o
  11   3  22       64.55       69.67     28.28 o
  12   3  22       82.29       79.68     43.15 o
  13   3  22       61.03        0.00     33.16 o
  14   3  22        1.75       21.94     19.61 o
   0   4  22      730.99      841.38    160.07 o
   1   4  22       49.66       74.28     52.12 o
   2   4  22       80.67       50.36     27.45 o
   3   4  22      464.37      507.10     73.69 o
   4   4  22      316.00      407.92     87.77 o
   5   4  22       15.48       16.86     21.54 o
   6   4  22       40.73        0.00     17.84 o
   7   4  22      123.17      208.65     49.15 o
   8   4  22      671.71      789.39     96.91 o
   9   4  22      178.02      226.89     55.61 o
  10   4  22      141.92      157.12     47.02 o
  11   4  22       11.38        5.91     20.71 o
  12   4  22       10.75       12.53     25.69 o
   1   5  22        6.65       57.60     44.77 o
   2   5  22        1.66       25.30     42.60 o
   3   5  22        0.22        0.00     50.46 o
   4   5  22      120.76       90.21     54.55 o
   5   5  22       89.02      147.68     52.18 o
   6   5  22       19.73       44.18     35.92 o
   7   5  22       79.59       13.60     74.65 o
   8   5  22       70.89       42.92     38.46 o
   9   5  22       65.57       46.77     35.84 o
  10   5  22       54.52      133.78     56.55 o
   0   6  22      294.41      205.89    117.15 o
   1   6  22       77.76      124.60     95.26 o
   2   6  22       45.35      138.90    102.10 o
   3   6  22        8.97       10.47     32.68 o
   4   6  22       16.42        0.00     49.52 o
   5   6  22       12.11        0.00     91.18 o
   2   0  23      758.47      901.67    111.46 o
   4   0  23      162.35      148.47     44.72 o
   6   0  23       37.53       18.95     24.48 o
   8   0  23      144.36      128.74     53.05 o
  10   0  23       40.79        3.45     27.44 o
  12   0  23       82.35       59.23     60.87 o
  14   0  23        2.42        9.44     24.99 o
   0   1  23      593.81      574.44     87.71 o
   1   1  23       11.96        0.00     23.85 o
   2   1  23       51.14       19.91     22.07 o
   3   1  23      188.29      178.77     31.47 o
   4   1  23       23.58       19.68     11.92 o
   5   1  23      254.94      198.74     34.05 o
   6   1  23      166.35      214.35     44.65 o
   7   1  23      267.01      296.11     55.57 o
   8   1  23      175.52      173.16     38.57 o
   9   1  23       28.93        7.27     15.69 o
  10   1  23      733.47      834.59     84.18 o
  11   1  23       30.07        4.59     21.93 o
  12   1  23       72.51       32.07     30.22 o
  13   1  23        4.56       11.34     29.37 o
  14   1  23       13.11        0.00     23.34 o
  15   1  23        4.70       24.19     24.66 o
   1   2  23      134.44       92.51     33.37 o
   2   2  23       18.00        1.96     18.27 o
   3   2  23       89.51       82.07     28.27 o
   4   2  23        0.17        3.87     13.61 o
   5   2  23      314.67      335.43     48.13 o
   6   2  23       79.60       34.55     22.10 o
   7   2  23      303.56      336.90     48.58 o
   8   2  23       61.56       12.26     16.12 o
   9   2  23        6.24        0.00     12.23 o
  10   2  23       48.55       27.75     34.03 o
  11   2  23      201.80      236.19     45.87 o
  12   2  23       43.37       63.60     27.78 o
  13   2  23        8.92       37.14     29.14 o
  14   2  23       13.94       41.49     27.96 o
   0   3  23       27.99       26.03     61.63 o
   1   3  23       71.64       39.46     21.83 o
   2   3  23       23.49       19.59     14.81 o
   3   3  23       21.14        7.99     16.92 o
   4   3  23      112.18      148.40     36.11 o
   5   3  23      168.42      155.70     35.85 o
   6   3  23      139.24      191.36     38.67 o
   7   3  23      156.20      116.52     29.74 o
   8   3  23       69.66       13.59     22.76 o
   9   3  23      139.42      141.91     35.79 o
  10   3  23       27.46       28.10     25.03 o
  11   3  23       14.80       47.07     26.63 o
  12   3  23       28.54       12.09     16.47 o
  13   3  23        7.20       17.61     24.57 o
   1   4  23      122.00       50.44     51.35 o
   2   4  23      207.09      261.71     73.67 o
   3   4  23      271.47      249.66     53.53 o
   4   4  23        7.68        5.12     18.10 o
   5   4  23        0.04        8.13     19.37 o
   6   4  23        6.58       11.93     21.12 o
   7   4  23       19.25       16.95     15.95 o
   8   4  23       95.51      111.50     50.24 o
   9   4  23      171.84      208.81     55.54 o
  10   4  23      347.52      339.15     70.28 o
  11   4  23       24.68       45.93     22.52 o
   0   5  23       93.45      103.37     65.12 o
   1   5  23       60.36        0.00     45.85 o
   2   5  23      151.01      111.70     95.63 o
   3   5  23       23.30        6.21     40.51 o
   4   5  23       30.71      121.65     53.88 o
   5   5  23       10.51        0.00     26.92 o
   6   5  23       12.83        0.00     23.02 o
   7   5  23        3.71       12.34     35.16 o
   8   5  23       84.59      139.41     47.57 o
   0   0  24       22.19        0.00     30.37 o
   2   0  24      602.19      674.53     95.91 o
   4   0  24        5.72        0.00     14.44 o
   6   0  24        2.17       21.63     28.70 o
   8   0  24        6.68       28.88     31.60 o
  10   0  24      122.53       31.26     32.68 o
  12   0  24       33.39      102.74     50.68 o
  14   0  24       71.98        0.00     64.71 o
   1   1  24       68.94       74.11     23.04 o
   2   1  24      138.37      145.47     33.20 o
   3   1  24      145.76      153.65     35.14 o
   4   1  24       73.80       85.90     36.80 o
   5   1  24        5.84        1.11     15.49 o
   6   1  24       45.55       44.31     19.76 o
   7   1  24      109.23       57.98     27.80 o
   8   1  24       20.56       12.15     30.84 o
   9   1  24      175.88      204.95     40.26 o
  10   1  24      324.11      348.45     58.78 o
  11   1  24       79.78      110.95     34.60 o
  12   1  24      194.05      134.88     35.03 o
  13   1  24       55.35      145.82     44.52 o
  14   1  24       99.95       38.80     26.78 o
   0   2  24      118.28        2.04     39.44 o
   1   2  24      245.04      130.94     36.05 o
   2   2  24        0.55        0.00     19.30 o
   3   2  24       57.82       33.69     24.09 o
   4   2  24       76.15       93.84     24.06 o
   5   2  24      173.94      207.16     34.13 o
   6   2  24       47.36       29.26     15.72 o
   7   2  24       13.14        0.00     12.36 o
   8   2  24      100.20       66.51     18.33 o
   9   2  24       64.13       53.62     30.34 o
  10   2  24       68.62       41.28     22.70 o
  11   2  24       94.15       66.30     53.59 o
  12   2  24       15.97        0.00     23.87 o
  13   2  24       29.50       51.28     46.23 o
   1   3  24       42.52        0.00     26.26 o
   2   3  24       37.94       39.91     28.12 o
   3   3  24       41.68       48.60     23.77 o
   4   3  24       41.47       55.31     35.53 o
   5   3  24       29.52       57.53     21.60 o
   6   3  24       45.43       33.91     21.99 o
   7   3  24      104.61      120.51     27.87 o
   8   3  24        7.96       36.03     26.52 o
   9   3  24      124.16       88.77     33.44 o
  10   3  24       27.36        0.00     24.30 o
  11   3  24       42.89        0.00     24.55 o
  12   3  24       19.31        0.00     28.48 o
   0   4  24       10.28      100.45     91.36 o
   1   4  24       27.54        1.44     56.99 o
   2   4  24       20.94       26.06     27.74 o
   3   4  24      277.04      315.32     60.29 o
   4   4  24       39.26        0.00     23.11 o
   5   4  24       53.25       93.91     30.55 o
   6   4  24      277.03      338.85     61.19 o
   7   4  24       16.08       16.23     22.70 o
   8   4  24      176.02      145.93     41.64 o
   9   4  24       20.92       16.40     26.52 o
  10   4  24       47.89       91.10     45.49 o
   1   5  24       13.07      111.39     51.77 o
   2   5  24       61.86       60.93     49.51 o
   3   5  24       55.39       81.89     57.38 o
   4   5  24       75.44      112.03     63.80 o
   5   5  24       28.68        7.74     28.80 o
   6   5  24       92.65      119.67     45.07 o
   2   0  25       58.74       94.12     38.11 o
   4   0  25       36.74       48.86     56.63 o
   6   0  25       11.57       15.33     26.63 o
   8   0  25        0.12        0.00     27.82 o
  10   0  25       32.45       15.11     35.85 o
  12   0  25       16.55       21.98     40.92 o
   0   1  25      493.37      607.76     93.17 o
   1   1  25      288.62      339.49     53.19 o
   2   1  25       68.00       35.45     37.46 o
   3   1  25       46.35       34.38     26.90 o
   4   1  25        6.94        6.81     35.74 o
   5   1  25      190.00      201.27     46.59 o
   6   1  25       66.87       50.57     27.10 o
   7   1  25       42.98       22.72     20.49 o
   8   1  25      723.17      897.07    101.60 o
   9   1  25       26.26       20.39     24.52 o
  10   1  25       52.25        5.70     23.76 o
  11   1  25       27.87        0.00     21.66 o
  12   1  25        0.31        0.00     30.61 o
  13   1  25      211.84      289.47     67.26 o
   1   2  25       77.00       48.77     25.64 o
   2   2  25        6.22        0.00     18.98 o
   3   2  25        9.70        0.00     20.07 o
   4   2  25       13.22        3.68     28.30 o
   5   2  25       10.87       18.85     18.80 o
   6   2  25       20.09        0.00     16.30 o
   7   2  25        5.17        3.57     16.79 o
   8   2  25      152.42      146.83     34.59 o
   9   2  25       23.36        0.00     20.78 o
  10   2  25       34.14       13.89     33.78 o
  11   2  25        8.02        0.00     29.10 o
  12   2  25        5.62       16.55     32.76 o
   0   3  25       11.99       35.50    111.91 o
   1   3  25       89.71       78.60     44.94 o
   2   3  25       48.56       89.58     46.92 o
   3   3  25      133.85      151.13     37.50 o
   4   3  25       32.12       25.42     27.37 o
   5   3  25      570.52      648.53     72.01 o
   6   3  25      130.44      152.17     41.16 o
   7   3  25       67.71       89.89     25.13 o
   8   3  25        0.61        0.00     17.32 o
   9   3  25       50.67       69.68     28.07 o
  10   3  25       36.40       26.98     18.19 o
  11   3  25       95.21      154.55     43.55 o
   1   4  25        3.12        0.00     54.61 o
   2   4  25       58.72       68.09     35.84 o
   3   4  25       35.25        2.96     28.78 o
   4   4  25       22.30       17.48     35.82 o
   5   4  25       13.14        0.00     27.56 o
   6   4  25       35.03       30.11     37.02 o
   7   4  25       19.18       36.39     26.78 o
   8   4  25       60.44       27.84     28.54 o
   0   5  25      139.52        0.00     75.78 o
   1   5  25       79.99        0.00     24.82 o
   2   5  25       15.34       65.54     52.04 o
   3   5  25       34.16        0.00     29.11 o
   0   0  26       23.26       21.40     67.41 o
   2   0  26       16.68       32.03     28.23 o
   4   0  26       11.29        0.00     44.53 o
   6   0  26        2.60        0.00     28.38 o
   8   0  26       42.42       34.31     71.11 o
  10   0  26       18.11        0.00     59.80 o
  12   0  26       98.49      199.23     75.41 o
   1   1  26       83.67       40.64     24.05 o
   2   1  26      241.96      216.78     43.60 o
   3   1  26      108.35       94.32     26.92 o
   4   1  26      321.74      324.61     59.93 o
   5   1  26      183.76      160.35     39.33 o
   6   1  26       63.38       53.88     52.23 o
   7   1  26       33.83        0.00     37.49 o
   8   1  26       57.01      109.75     36.39 o
   9   1  26       15.44        0.00     30.22 o
  10   1  26      223.06      211.34     49.81 o
  11   1  26       57.66       80.86     44.80 o
  12   1  26       79.38       82.32     41.28 o
   0   2  26        0.39        0.00     27.63 o
   1   2  26       14.39        0.00     26.94 o
   2   2  26       36.67       27.36     31.68 o
   3   2  26        1.52       14.63     25.01 o
   4   2  26        0.01        0.00     35.69 o
   5   2  26       14.48        0.00     27.74 o
   6   2  26       15.44       14.86     37.20 o
   7   2  26       33.39       55.12     31.06 o
   8   2  26        4.92       49.73     29.11 o
   9   2  26       32.32        0.00     27.00 o
  10   2  26       36.75        0.00     29.81 o
  11   2  26       10.93        0.00     21.42 o
   1   3  26      167.63      258.88     70.61 o
   2   3  26      135.75      176.77     45.44 o
   3   3  26      120.82      163.01     50.73 o
   4   3  26       42.03       23.37     28.10 o
   5   3  26      169.52      207.67     50.54 o
   6   3  26       11.73       13.87     21.48 o
   7   3  26      195.94      209.10     43.38 o
   8   3  26       23.58        9.33     17.02 o
   9   3  26       32.60        0.00     27.29 o
   0   4  26        8.64       42.42     45.22 o
   1   4  26        6.05       21.51     56.10 o
   2   4  26        0.48        0.00     20.72 o
   3   4  26        1.17        5.54     25.32 o
   4   4  26        9.83       14.09     31.03 o
   5   4  26       26.03       12.21     20.20 o
   6   4  26       47.50       69.91     36.29 o
   2   0  27      122.87       40.25     50.17 o
   4   0  27      414.07      763.15    135.75 o
   6   0  27      167.93      255.07     80.21 o
   8   0  27       53.42        0.00     64.88 o
  10   0  27        5.54        0.00     40.12 o
   0   1  27       56.38       72.08     60.65 o
   1   1  27      122.00      188.45     43.19 o
   2   1  27      205.25      315.94     62.01 o
   3   1  27       10.92       15.69     27.25 o
   4   1  27        6.47        0.00     14.14 o
   5   1  27       34.37        0.00     21.54 o
   6   1  27      122.78      146.53     40.81 o
   7   1  27       36.90       38.01     38.42 o
   8   1  27        5.55        3.74     18.02 o
   9   1  27       30.67       61.06     27.85 o
  10   1  27        8.81       11.20     32.27 o
   1   2  27       62.29       66.04     32.15 o
   2   2  27       25.01        1.77     22.33 o
   3   2  27       90.88       81.11     21.19 o
   4   2  27        0.91        0.00     52.19 o
   5   2  27       29.88       33.11     35.61 o
   6   2  27      196.88      245.99     61.05 o
   7   2  27       48.86       40.20     52.49 o
   8   2  27       17.99        5.52     17.32 o
   9   2  27       43.52        0.00     42.96 o
   0   3  27       24.18        0.00     38.42 o
   1   3  27       46.92       36.32     29.40 o
   2   3  27       29.62        5.01     30.92 o
   3   3  27       89.98       82.09     48.89 o
   4   3  27       46.19       43.36     39.88 o
   5   3  27        0.53       47.52     38.61 o
   6   3  27       16.98       39.76     47.62 o
   7   3  27       72.21      120.22     36.64 o
   1   4  27       34.69       18.31     50.65 o
   2   4  27       44.92       84.09     35.93 o
   0   0  28      731.53      932.63    182.84 o
   2   0  28       28.04       21.10     44.64 o
   4   0  28       24.43       21.68     37.33 o
   6   0  28       10.20       93.12     46.79 o
   8   0  28      473.16      800.72    148.30 o
   1   1  28       73.83      166.29     45.04 o
   2   1  28       75.96       81.09     31.30 o
   3   1  28       51.08       60.23     39.81 o
   4   1  28       18.68       50.56     29.83 o
   5   1  28       30.37        0.00     20.85 o
   6   1  28       11.09        6.15     15.79 o
   7   1  28        1.22        0.00     37.83 o
   8   1  28       13.69       18.49     20.21 o
   0   2  28        7.78        0.00     55.20 o
   1   2  28       92.83       60.08     29.76 o
   2   2  28       99.10       99.15     37.60 o
   3   2  28      129.32       98.96     42.25 o
   4   2  28       10.99       27.66     26.63 o
   5   2  28       92.53      129.03     44.19 o
   6   2  28        9.87        0.00     30.34 o
   7   2  28       81.53       40.27     57.36 o
   1   3  28       24.72       17.31     50.55 o
   2   3  28        1.35       28.37     27.09 o
   3   3  28      110.22      117.41     41.92 o
   4   3  28       68.52       65.04     38.28 o
   2   0  29        1.10        0.00     59.66 o
   4   0  29      234.92      406.31    105.45 o
   6   0  29       34.76       16.32     33.48 o
   0   1  29      288.58      475.17    111.24 o
   1   1  29       37.40       71.83     38.34 o
   2   1  29       30.72       29.70     18.14 o
   3   1  29       54.67       16.96     42.79 o
   4   1  29       12.47       17.41     53.75 o
   5   1  29       31.31       68.83     45.39 o
   6   1  29       25.45        0.00     38.77 o
   1   2  29       54.79       18.85     43.15 o
   2   2  29       18.19        0.00     36.75 o
   3   2  29      179.47      232.35     63.49 o
   4   2  29       54.66       77.61     46.94 o
   0   0  30      252.11      134.26    111.40 o
   2   0  30       82.24      125.92     57.21 o
   1   1  30       43.45       41.98     49.92 o
 
